# Supplementary material for: Ethyl 3,3,3-trifluoro-2-hy­droxy-2-(5-meth­oxy-1H-indol-3-yl)propionate
Source: Acta Crystallogr Sect E Struct Rep Online. 2011 Jun 11;67(Pt 7):o1619. doi: 10.1107/S1600536811021489 (PMC3152102; doi:10.1107/S1600536811021489)
Supplement: Supplementary file 1 [file e-67-o1619-sup1.cif]

##############################################################################
#                                                                            #
# This CIF contains the data in a paper accepted for publication in          #
# Acta Crystallographica Section E. It conforms to the requirements of       #
# Notes for Authors for Acta Crystallographica Section E, and has been       #
# peer reviewed under the auspices of the IUCr Commission on Journals.       #
#                                                                            #
# Full details of the Crystallographic Information File format               #
# are given in the paper "The Crystallographic Information File (CIF):       #
# a New Standard Archive File for Crystallography" by S. R. Hall, F. H.      #
# Allen and I. D. Brown [Acta Cryst. (1991), A47, 655-685].                  #
#                                                                            #
# The current version of the core CIF dictionary is obtainable from          #
# ftp://ftp.iucr.org/pub/cif_core.dic.                                       #
#                                                                            #
# Software is freely available for graphical display of the structure(s)     #
# in this CIF. For information consult the CIF software page                 #
# http://www.iucr.org/resources/cif/software.                                #
#                                                                            #
# This file may be used for bona fide research purposes within the           #
# scientific community so long as proper attribution is given to the journal # 
# article from which it was obtained.                                        #
#                                                                            #
##############################################################################
data_I
_audit_creation_method     SHELXL-97
_chemical_name_systematic
;
Ethyl 3,3,3-trifluoro-2-hydroxy-2-(5-methoxy-1<i>H</i>-indol-3-yl)propionate
;
_chemical_name_common     ?
_chemical_formula_moiety     'C14 H14 F3 N O4'
_chemical_formula_sum     'C14 H14 F3 N O4'
_chemical_formula_iupac     'C14 H14 F3 N O4'
_chemical_formula_weight     317.26
_chemical_melting_point     ?
_symmetry_cell_setting     monoclinic
_symmetry_space_group_name_H-M     'P 21/n'
_symmetry_space_group_name_Hall     '-P 2yn'
loop_
    _symmetry_equiv_pos_as_xyz
    'x, y, z'
    '-x+1/2, y+1/2, -z+1/2'
    '-x, -y, -z'
    'x-1/2, -y-1/2, z-1/2'
_cell_length_a     9.6277(4)
_cell_length_b     15.9760(6)
_cell_length_c     9.9738(4)
_cell_angle_alpha     90.00
_cell_angle_beta     109.314(5)
_cell_angle_gamma     90.00
_cell_volume     1447.75(10)
_cell_formula_units_Z     4
_cell_measurement_reflns_used     2319
_cell_measurement_theta_min     5.5
_cell_measurement_theta_max     75.5
_cell_measurement_temperature     293(2)
_exptl_crystal_description     block
_exptl_crystal_colour     colourless
_exptl_crystal_size_max     0.55
_exptl_crystal_size_mid     0.45
_exptl_crystal_size_min     0.40
_exptl_crystal_density_diffrn     1.456
_exptl_crystal_density_meas     ?
_exptl_crystal_density_method     'not measured'
_exptl_crystal_F_000     656
_exptl_absorpt_coefficient_mu     1.147
_exptl_absorpt_correction_type     multi-scan
_exptl_absorpt_process_details     '(CrysAlis PRO; Oxford Diffraction, 2009)'
_exptl_absorpt_correction_T_min     0.782
_exptl_absorpt_correction_T_max     1.000
_exptl_special_details
;
;
_diffrn_ambient_temperature     293(2)
_diffrn_radiation_type     CuK\a
_diffrn_radiation_wavelength     1.54178
_diffrn_radiation_source     'fine-focus sealed tube'
_diffrn_radiation_monochromator     graphite
_diffrn_measurement_device_type     'Oxford Diffraction Xcalibur Ruby CCD'
_diffrn_measurement_method     \w
_diffrn_detector_area_resol_mean     10.2576
_diffrn_reflns_number     5738
_diffrn_reflns_av_R_equivalents     0.0184
_diffrn_reflns_av_sigmaI/netI     0.0210
_diffrn_reflns_theta_min     5.45
_diffrn_reflns_theta_max     75.87
_diffrn_reflns_theta_full     75.87
_diffrn_measured_fraction_theta_max     0.964
_diffrn_measured_fraction_theta_full     0.964
_diffrn_reflns_limit_h_min     -11
_diffrn_reflns_limit_h_max     12
_diffrn_reflns_limit_k_min     -19
_diffrn_reflns_limit_k_max     13
_diffrn_reflns_limit_l_min     -12
_diffrn_reflns_limit_l_max     12
_diffrn_standards_number     0
_diffrn_standards_interval_count     .
_diffrn_standards_interval_time     .
_diffrn_standards_decay_%     ?
_refine_special_details
;
Refinement of <i>F</i>^2^ against ALL reflections. The weighted <i>R</i>-factor
<i>wR</i> and goodness of fit <i>S</i> are based on <i>F</i>^2^, conventional
<i>R</i>-factors <i>R</i> are based on <i>F</i>, with <i>F</i> set to zero for
negative <i>F</i>^2^. The threshold expression of <i>F</i>^2^ >
\s(<i>F</i>^2^) is used only for calculating <i>R</i>-factors(gt) <i>etc</i>.
and is not relevant to the choice of reflections for refinement.
<i>R</i>-factors based on <i>F</i>^2^ are statistically about twice as large
as those based on <i>F</i>, and <i>R</i>- factors based on ALL data will be
even larger.
;
_reflns_number_total     2911
_reflns_number_gt     2319
_reflns_threshold_expression     I>2\s(I)
_refine_ls_structure_factor_coef     Fsqd
_refine_ls_matrix_type     full
_refine_ls_R_factor_all     0.0505
_refine_ls_R_factor_gt     0.0398
_refine_ls_wR_factor_gt     0.1077
_refine_ls_wR_factor_ref     0.1158
_refine_ls_goodness_of_fit_ref     1.060
_refine_ls_restrained_S_all     1.060
_refine_ls_number_reflns     2911
_refine_ls_number_parameters     234
_refine_ls_number_restraints     0
_refine_ls_number_constraints     ?
_refine_ls_hydrogen_treatment     mixed
_refine_ls_weighting_scheme     calc
_refine_ls_weighting_details
         'calc w=1/[\s^2^(Fo^2^)+(0.0607P)^2^+0.1918P] where P=(Fo^2^+2Fc^2^)/3'
_atom_sites_solution_hydrogens     geom
_atom_sites_solution_primary     direct
_atom_sites_solution_secondary     difmap
_refine_ls_shift/su_max     0.000
_refine_ls_shift/su_mean     0.000
_refine_diff_density_max     0.201
_refine_diff_density_min     -0.142
_refine_ls_extinction_method     'SHELXL97 (Sheldrick, 2008)'
_refine_ls_extinction_coef     0.0092(10)
_refine_ls_extinction_expression
                                  'Fc^*^=kFc[1+0.001xFc^2^\l^3^/sin(2\q)]^-1/4^'
loop_
    _atom_type_symbol
    _atom_type_description
    _atom_type_scat_dispersion_real
    _atom_type_scat_dispersion_imag
    _atom_type_scat_source
    'C' 'C' 0.0181 0.0091
                         'International Tables Vol C Tables 4.2.6.8 and 6.1.1.4'
    'H' 'H' 0.0000 0.0000
                         'International Tables Vol C Tables 4.2.6.8 and 6.1.1.4'
    'O' 'O' 0.0492 0.0322
                         'International Tables Vol C Tables 4.2.6.8 and 6.1.1.4'
    'N' 'N' 0.0311 0.0180
                         'International Tables Vol C Tables 4.2.6.8 and 6.1.1.4'
    'F' 'F' 0.0727 0.0534
                         'International Tables Vol C Tables 4.2.6.8 and 6.1.1.4'
_computing_data_collection     'CrysAlis PRO (Oxford Diffraction, 2009)'
_computing_cell_refinement     'CrysAlis PRO (Oxford Diffraction, 2009)'
_computing_data_reduction     'CrysAlis PRO (Oxford Diffraction, 2009)'
_computing_structure_solution     'SHELXS97 (Sheldrick, 2008)'
_computing_structure_refinement     'SHELXL97 (Sheldrick, 2008)'
_computing_molecular_graphics     'ORTEP-3 for Windows (Farrugia, 1997)'
_computing_publication_material     'publCIF (Westrip, 2010)'
loop_
    _atom_site_type_symbol
    _atom_site_label
    _atom_site_fract_x
    _atom_site_fract_y
    _atom_site_fract_z
    _atom_site_U_iso_or_equiv
    _atom_site_adp_type
    _atom_site_calc_flag
    _atom_site_refinement_flags
    _atom_site_occupancy
    _atom_site_symmetry_multiplicity
    _atom_site_disorder_assembly
    _atom_site_disorder_group
    F F1 0.24919(15) 0.21987(8) 0.04081(14) 0.0900(4) Uani d . 1 1 . .
    F F2 0.24512(15) 0.09413(9) -0.03770(13) 0.0863(4) Uani d . 1 1 . .
    F F3 0.42514(12) 0.13538(8) 0.14198(14) 0.0805(4) Uani d . 1 1 . .
    O O1 -0.16538(14) 0.08409(10) 0.51949(16) 0.0773(4) Uani d . 1 1 . .
    O O2 0.04297(12) 0.12631(7) 0.09810(13) 0.0566(3) Uani d . 1 1 . .
    O O3 0.12118(13) -0.03385(7) 0.13702(13) 0.0622(3) Uani d . 1 1 . .
    O O4 0.34902(11) -0.00327(7) 0.27903(12) 0.0535(3) Uani d . 1 1 . .
    N N1 0.34543(16) 0.23072(9) 0.50886(17) 0.0590(4) Uani d . 1 1 . .
    C C1 0.22216(17) 0.19773(10) 0.53026(18) 0.0524(4) Uani d . 1 1 . .
    C C2 0.1720(2) 0.20300(11) 0.6458(2) 0.0627(5) Uani d . 1 1 . .
    C C3 0.0439(2) 0.16245(13) 0.6367(2) 0.0658(5) Uani d . 1 1 . .
    C C4 -0.03659(18) 0.11812(11) 0.5139(2) 0.0596(4) Uani d . 1 1 . .
    C C5 0.01333(17) 0.11079(10) 0.40028(19) 0.0528(4) Uani d . 1 1 . .
    C C6 0.14673(16) 0.15055(9) 0.40867(17) 0.0476(4) Uani d . 1 1 . .
    C C7 0.23112(16) 0.15638(9) 0.31430(17) 0.0479(4) Uani d . 1 1 . .
    C C8 0.34965(18) 0.20619(10) 0.3800(2) 0.0556(4) Uani d . 1 1 . .
    C C9 0.19239(16) 0.11127(9) 0.17494(17) 0.0475(4) Uani d . 1 1 . .
    C C10 0.21565(15) 0.01523(9) 0.19510(16) 0.0461(4) Uani d . 1 1 . .
    C C11 0.3900(2) -0.09195(11) 0.2897(2) 0.0639(5) Uani d . 1 1 . .
    C C12 0.4403(3) -0.11618(14) 0.1696(3) 0.0826(6) Uani d . 1 1 . .
    H H12A 0.4697 -0.1739 0.1794 0.124 Uiso calc R 1 1 . .
    H H12B 0.5223 -0.0818 0.1702 0.124 Uiso calc R 1 1 . .
    H H12C 0.3613 -0.1085 0.0817 0.124 Uiso calc R 1 1 . .
    C C13 0.2798(2) 0.14066(12) 0.0805(2) 0.0645(5) Uani d . 1 1 . .
    C C14 -0.2605(2) 0.04673(16) 0.3932(2) 0.0810(6) Uani d . 1 1 . .
    H H14A -0.3506 0.0303 0.4073 0.122 Uiso calc R 1 1 . .
    H H14B -0.2137 -0.0017 0.3703 0.122 Uiso calc R 1 1 . .
    H H14C -0.2815 0.0863 0.3166 0.122 Uiso calc R 1 1 . .
    H H1A 0.403(2) 0.2684(13) 0.559(2) 0.066(6) Uiso d . 1 1 . .
    H H2A 0.222(2) 0.2317(15) 0.724(2) 0.079(6) Uiso d . 1 1 . .
    H H2B 0.009(2) 0.0882(16) 0.045(2) 0.079(7) Uiso d . 1 1 . .
    H H3A 0.007(2) 0.1646(14) 0.715(2) 0.075(6) Uiso d . 1 1 . .
    H H5A -0.0408(19) 0.0778(12) 0.3176(19) 0.056(5) Uiso d . 1 1 . .
    H H8A 0.430(2) 0.2217(12) 0.3467(19) 0.059(5) Uiso d . 1 1 . .
    H H11A 0.304(2) -0.1242(13) 0.292(2) 0.068(6) Uiso d . 1 1 . .
    H H11B 0.473(3) -0.0959(14) 0.378(2) 0.079(6) Uiso d . 1 1 . .
loop_
    _atom_site_aniso_label
    _atom_site_aniso_U_11
    _atom_site_aniso_U_22
    _atom_site_aniso_U_33
    _atom_site_aniso_U_12
    _atom_site_aniso_U_13
    _atom_site_aniso_U_23
    F1 0.1020(9) 0.0653(7) 0.0962(9) -0.0066(6) 0.0240(7) 0.0318(6)
    F2 0.0997(9) 0.0956(10) 0.0691(7) -0.0147(7) 0.0352(6) -0.0033(6)
    F3 0.0560(6) 0.0923(9) 0.0963(8) -0.0088(6) 0.0292(6) 0.0143(7)
    O1 0.0549(7) 0.0862(10) 0.0964(10) -0.0112(7) 0.0323(7) -0.0175(8)
    O2 0.0429(6) 0.0470(6) 0.0639(7) 0.0081(5) -0.0037(5) -0.0038(6)
    O3 0.0518(6) 0.0471(6) 0.0710(7) -0.0071(5) -0.0022(5) 0.0011(5)
    O4 0.0387(5) 0.0429(6) 0.0696(7) 0.0059(4) 0.0053(5) 0.0037(5)
    N1 0.0492(7) 0.0435(7) 0.0687(9) -0.0106(6) -0.0014(7) -0.0051(6)
    C1 0.0448(8) 0.0369(7) 0.0645(10) 0.0019(6) 0.0032(7) -0.0040(7)
    C2 0.0611(10) 0.0519(10) 0.0645(11) 0.0052(8) 0.0066(9) -0.0157(8)
    C3 0.0611(10) 0.0628(11) 0.0724(12) 0.0074(9) 0.0204(9) -0.0139(9)
    C4 0.0469(8) 0.0525(9) 0.0774(11) 0.0031(7) 0.0179(8) -0.0085(8)
    C5 0.0420(8) 0.0442(8) 0.0648(10) -0.0021(6) 0.0076(7) -0.0100(7)
    C6 0.0408(7) 0.0331(7) 0.0600(9) 0.0026(6) 0.0049(6) -0.0033(6)
    C7 0.0404(7) 0.0358(7) 0.0594(9) 0.0005(6) 0.0055(6) 0.0032(6)
    C8 0.0437(8) 0.0459(9) 0.0673(10) -0.0053(7) 0.0050(7) 0.0068(7)
    C9 0.0365(7) 0.0415(8) 0.0563(9) 0.0015(6) 0.0042(6) 0.0038(6)
    C10 0.0390(7) 0.0426(8) 0.0515(8) 0.0001(6) 0.0079(6) 0.0010(6)
    C11 0.0521(9) 0.0459(9) 0.0860(13) 0.0096(8) 0.0125(9) 0.0074(9)
    C12 0.0726(13) 0.0660(12) 0.1059(17) 0.0106(10) 0.0249(12) -0.0157(12)
    C13 0.0636(10) 0.0580(10) 0.0664(11) -0.0046(8) 0.0139(8) 0.0111(9)
    C14 0.0487(10) 0.0883(15) 0.1008(16) -0.0144(10) 0.0176(10) -0.0043(12)
_geom_special_details
;
All e.s.d.'s (except the e.s.d. in the dihedral angle between two l.s. planes)
are estimated using the full covariance matrix. The cell e.s.d.'s are taken
into account individually in the estimation of e.s.d.'s in distances, angles
and torsion angles; correlations between e.s.d.'s in cell parameters are only
used when they are defined by crystal symmetry. An approximate (isotropic)
treatment of cell e.s.d.'s is used for estimating e.s.d.'s involving l.s.
planes.
Bond distances, angles <i>etc</i>. have been calculated using the rounded
fractional coordinates. All su's are estimated from the variances of the
(full) variance-covariance matrix. The cell e.s.d.'s are taken into account in
the estimation of distances, angles and torsion angles
;
loop_
    _geom_bond_atom_site_label_1
    _geom_bond_atom_site_label_2
    _geom_bond_site_symmetry_2
    _geom_bond_distance
    _geom_bond_publ_flag
    F1 C13 . 1.330(2) ?
    F2 C13 . 1.339(2) ?
    F3 C13 . 1.332(2) ?
    O1 C4 . 1.372(2) ?
    O1 C14 . 1.421(3) ?
    O2 C9 . 1.4090(17) ?
    O2 H2B . 0.80(2) ?
    O3 C10 . 1.1954(18) ?
    O4 C10 . 1.3137(17) ?
    O4 C11 . 1.465(2) ?
    N1 C8 . 1.357(2) ?
    N1 C1 . 1.378(2) ?
    N1 H1A . 0.86(2) ?
    C1 C2 . 1.391(3) ?
    C1 C6 . 1.408(2) ?
    C2 C3 . 1.369(3) ?
    C2 H2A . 0.90(2) ?
    C3 C4 . 1.405(3) ?
    C3 H3A . 0.97(2) ?
    C4 C5 . 1.375(3) ?
    C5 C6 . 1.410(2) ?
    C5 H5A . 0.972(18) ?
    C6 C7 . 1.436(2) ?
    C7 C8 . 1.367(2) ?
    C7 C9 . 1.499(2) ?
    C8 H8A . 0.974(18) ?
    C9 C13 . 1.530(3) ?
    C9 C10 . 1.554(2) ?
    C11 C12 . 1.484(3) ?
    C11 H11A . 0.98(2) ?
    C11 H11B . 0.98(2) ?
    C12 H12A . 0.9600 ?
    C12 H12B . 0.9600 ?
    C12 H12C . 0.9600 ?
    C14 H14A . 0.9600 ?
    C14 H14B . 0.9600 ?
    C14 H14C . 0.9600 ?
loop_
    _geom_angle_atom_site_label_1
    _geom_angle_atom_site_label_2
    _geom_angle_atom_site_label_3
    _geom_angle_site_symmetry_1
    _geom_angle_site_symmetry_3
    _geom_angle
    _geom_angle_publ_flag
    C4 O1 C14 . . 117.18(16) ?
    C9 O2 H2B . . 110.4(17) ?
    C10 O4 C11 . . 116.54(13) ?
    C8 N1 C1 . . 109.48(14) ?
    C8 N1 H1A . . 122.4(13) ?
    C1 N1 H1A . . 127.1(13) ?
    N1 C1 C2 . . 131.13(16) ?
    N1 C1 C6 . . 107.25(16) ?
    C2 C1 C6 . . 121.60(16) ?
    C3 C2 C1 . . 117.93(17) ?
    C3 C2 H2A . . 120.9(14) ?
    C1 C2 H2A . . 121.2(14) ?
    C2 C3 C4 . . 121.43(19) ?
    C2 C3 H3A . . 119.9(13) ?
    C4 C3 H3A . . 118.6(13) ?
    O1 C4 C5 . . 124.53(16) ?
    O1 C4 C3 . . 114.21(18) ?
    C5 C4 C3 . . 121.26(17) ?
    C4 C5 C6 . . 118.20(15) ?
    C4 C5 H5A . . 120.7(11) ?
    C6 C5 H5A . . 121.1(11) ?
    C1 C6 C5 . . 119.49(16) ?
    C1 C6 C7 . . 106.70(14) ?
    C5 C6 C7 . . 133.81(15) ?
    C8 C7 C6 . . 106.71(15) ?
    C8 C7 C9 . . 129.49(16) ?
    C6 C7 C9 . . 123.74(13) ?
    N1 C8 C7 . . 109.86(16) ?
    N1 C8 H8A . . 121.8(11) ?
    C7 C8 H8A . . 128.3(11) ?
    O2 C9 C7 . . 108.57(13) ?
    O2 C9 C13 . . 106.46(13) ?
    C7 C9 C13 . . 113.86(13) ?
    O2 C9 C10 . . 108.44(12) ?
    C7 C9 C10 . . 111.95(13) ?
    C13 C9 C10 . . 107.31(14) ?
    O3 C10 O4 . . 126.01(14) ?
    O3 C10 C9 . . 122.07(13) ?
    O4 C10 C9 . . 111.91(12) ?
    O4 C11 C12 . . 110.23(17) ?
    O4 C11 H11A . . 107.4(12) ?
    C12 C11 H11A . . 112.8(12) ?
    O4 C11 H11B . . 104.3(13) ?
    C12 C11 H11B . . 109.3(13) ?
    H11A C11 H11B . . 112.5(17) ?
    C11 C12 H12A . . 109.5 ?
    C11 C12 H12B . . 109.5 ?
    H12A C12 H12B . . 109.5 ?
    C11 C12 H12C . . 109.5 ?
    H12A C12 H12C . . 109.5 ?
    H12B C12 H12C . . 109.5 ?
    F1 C13 F3 . . 107.05(16) ?
    F1 C13 F2 . . 107.46(16) ?
    F3 C13 F2 . . 106.77(17) ?
    F1 C13 C9 . . 111.24(17) ?
    F3 C13 C9 . . 113.91(15) ?
    F2 C13 C9 . . 110.11(15) ?
    O1 C14 H14A . . 109.5 ?
    O1 C14 H14B . . 109.5 ?
    H14A C14 H14B . . 109.5 ?
    O1 C14 H14C . . 109.5 ?
    H14A C14 H14C . . 109.5 ?
    H14B C14 H14C . . 109.5 ?
loop_
    _geom_torsion_atom_site_label_1
    _geom_torsion_atom_site_label_2
    _geom_torsion_atom_site_label_3
    _geom_torsion_atom_site_label_4
    _geom_torsion_site_symmetry_1
    _geom_torsion_site_symmetry_2
    _geom_torsion_site_symmetry_3
    _geom_torsion_site_symmetry_4
    _geom_torsion
    _geom_torsion_publ_flag
    C8 N1 C1 C2 . . . . 178.10(17) ?
    C8 N1 C1 C6 . . . . 0.03(18) ?
    N1 C1 C2 C3 . . . . -179.49(18) ?
    C6 C1 C2 C3 . . . . -1.7(3) ?
    C1 C2 C3 C4 . . . . -1.2(3) ?
    C14 O1 C4 C5 . . . . -7.2(3) ?
    C14 O1 C4 C3 . . . . 172.94(18) ?
    C2 C3 C4 O1 . . . . -177.34(18) ?
    C2 C3 C4 C5 . . . . 2.8(3) ?
    O1 C4 C5 C6 . . . . 178.83(16) ?
    C3 C4 C5 C6 . . . . -1.3(3) ?
    N1 C1 C6 C5 . . . . -178.63(14) ?
    C2 C1 C6 C5 . . . . 3.1(2) ?
    N1 C1 C6 C7 . . . . 0.41(17) ?
    C2 C1 C6 C7 . . . . -177.88(14) ?
    C4 C5 C6 C1 . . . . -1.5(2) ?
    C4 C5 C6 C7 . . . . 179.74(16) ?
    C1 C6 C7 C8 . . . . -0.69(17) ?
    C5 C6 C7 C8 . . . . 178.15(17) ?
    C1 C6 C7 C9 . . . . 176.89(13) ?
    C5 C6 C7 C9 . . . . -4.3(3) ?
    C1 N1 C8 C7 . . . . -0.48(19) ?
    C6 C7 C8 N1 . . . . 0.73(18) ?
    C9 C7 C8 N1 . . . . -176.66(14) ?
    C8 C7 C9 O2 . . . . -133.00(17) ?
    C6 C7 C9 O2 . . . . 50.01(18) ?
    C8 C7 C9 C13 . . . . -14.6(2) ?
    C6 C7 C9 C13 . . . . 168.40(14) ?
    C8 C7 C9 C10 . . . . 107.32(18) ?
    C6 C7 C9 C10 . . . . -69.67(18) ?
    C11 O4 C10 O3 . . . . 7.0(3) ?
    C11 O4 C10 C9 . . . . -171.67(15) ?
    O2 C9 C10 O3 . . . . 8.1(2) ?
    C7 C9 C10 O3 . . . . 127.84(17) ?
    C13 C9 C10 O3 . . . . -106.54(18) ?
    O2 C9 C10 O4 . . . . -173.15(13) ?
    C7 C9 C10 O4 . . . . -53.40(18) ?
    C13 C9 C10 O4 . . . . 72.22(17) ?
    C10 O4 C11 C12 . . . . 83.2(2) ?
    O2 C9 C13 F1 . . . . 54.98(18) ?
    C7 C9 C13 F1 . . . . -64.61(19) ?
    C10 C9 C13 F1 . . . . 170.92(14) ?
    O2 C9 C13 F3 . . . . 176.06(15) ?
    C7 C9 C13 F3 . . . . 56.5(2) ?
    C10 C9 C13 F3 . . . . -67.99(19) ?
    O2 C9 C13 F2 . . . . -64.04(18) ?
    C7 C9 C13 F2 . . . . 176.37(13) ?
    C10 C9 C13 F2 . . . . 51.91(18) ?
loop_
    _geom_hbond_atom_site_label_D
    _geom_hbond_atom_site_label_H
    _geom_hbond_atom_site_label_A
    _geom_hbond_site_symmetry_A
    _geom_hbond_distance_DH
    _geom_hbond_distance_HA
    _geom_hbond_distance_DA
    _geom_hbond_angle_DHA
    N1 H1A O2 4_666 0.86(2) 2.11(2) 2.9166(18) 156.8(18)
    O2 H2B O3 3_555 0.80(2) 2.03(2) 2.7798(17) 156(2)
data_global
_journal_date_recd_electronic     2011-04-26
_journal_date_accepted     2011-06-03
_journal_name_full     'Acta Crystallographica, Section E'
_journal_year     2011
_journal_volume     67
_journal_issue      7
_journal_page_first     o1619
_journal_page_last     o1619
_journal_paper_category     QO
_journal_coeditor_code     PK2322
_publ_contact_author_name     'Zukhra Kadirova'
_publ_contact_author_address
;
Tashkent Chemical-Technological Institute
Navoi 32
Tashkent 100011
Uzbekistan
;
_publ_contact_author_email     'zuhra_kadirova@yahoo.com'
_publ_contact_author_fax     '+9987122627990'
_publ_contact_author_phone     '+998712412668'
_publ_section_title
;
Ethyl 3,3,3-trifluoro-2-hydroxy-2-(5-methoxy-1<i>H</i>-indol-3-yl)propionate
;
loop_
    _publ_author_name
    _publ_author_footnote
    _publ_author_address
    'Kadirova, Zukhra' .
;
Tashkent Chemical--Technological Institute, Navoi St. 32, Tashkent 100011,
Uzbekistan
;
    'Tolipov, Samat' .
;
Institute of Bioorganic Chemistry, Mirzo-Ulugbek St. 83, Tashkent 100125,
Uzbekistan
;
    'Fedorovskiy, Oleg' .
;
A.N. Nesmeyanov Institute of Organoelement Compounds,
Russian Academy of Sciences,
Vavilova St. 28,  Moscow 119991, Russian Federation
;
    'Bakhtiyar, Ibragimov' .
;
Institute of Biorganic Chemistry, Mirzo-Ulugbek St. 83, Tashkent 100125,
Uzbekistan
;
    'Parpiev, Nusrat' .
;
National University of Uzbekistan named by Mirzo Ulugbek, Chemical Faculty,
Vuzgorodok, Tashkent 100123, Uzbekistan
;
