# Supplementary material for: Ethyl 3,3,3-trifluoro-2-hy­droxy-2-(5-meth­oxy-1H-indol-3-yl)propionate
Source: Acta Crystallogr Sect E Struct Rep Online. 2011 Jun 11;67(Pt 7):o1619. doi: 10.1107/S1600536811021489 (PMC3152102; doi:10.1107/S1600536811021489)
Supplement: Supplementary file 2 [file e-67-o1619-Isup2.hkl]

# 
# h,k,l, Fc-squared, Fo-squared, sigma(Fo-squared) and status flag 
# 
data_I
_shelx_title ' exp_44dil(1) in P21/n' 
_shelx_refln_list_code          4 
_shelx_F_calc_maximum      105.70 
_exptl_crystal_F_000       656.00 
_reflns_d_resolution_high  0.7950 
 
loop_ 
 _symmetry_equiv_pos_as_xyz 
 'x, y, z' 
 '-x+1/2, y+1/2, -z+1/2' 
 '-x, -y, -z' 
 'x-1/2, -y-1/2, z-1/2' 
 
_cell_length_a     9.6277 
_cell_length_b    15.9760 
_cell_length_c     9.9738 
_cell_angle_alpha  90.000 
_cell_angle_beta  109.314 
_cell_angle_gamma  90.000 
 
_shelx_F_squared_multiplier     1.000 
 
loop_ 
 _refln_index_h 
 _refln_index_k 
 _refln_index_l 
 _refln_F_squared_calc 
 _refln_F_squared_meas 
 _refln_F_squared_sigma 
 _refln_observed_status 
   4   0   0      762.34      863.98     18.11 o 
   6   0   0        0.82        2.93      0.97 o 
   8   0   0       28.18       29.10      1.62 o 
  10   0   0      206.24      230.67      5.37 o 
   1   1   0     1872.95     1895.39     11.01 o 
   2   1   0       25.93       28.57      1.46 o 
   3   1   0        5.22        6.34      0.55 o 
   4   1   0        7.55       14.30      1.18 o 
   5   1   0     1256.08     1406.12     14.53 o 
   6   1   0      652.60      715.55      5.96 o 
   7   1   0        1.81        1.71      0.95 o 
   8   1   0       21.33       17.77      1.06 o 
   9   1   0       10.40       11.50      0.98 o 
  10   1   0       47.32       48.56      1.88 o 
  11   1   0        4.80        2.92      0.72 o 
   0   2   0        2.42        9.17      0.82 o 
   2   2   0      134.10      147.29      2.01 o 
   3   2   0     1622.30     1602.13     16.70 o 
   4   2   0      287.92      296.06      6.49 o 
   5   2   0     1660.77     1746.18      8.61 o 
   6   2   0        2.09        5.63      0.90 o 
   7   2   0       28.76       28.78      1.47 o 
   8   2   0       34.67       35.43      1.48 o 
   9   2   0        4.91        6.19      1.01 o 
  10   2   0       12.04       13.84      1.02 o 
  11   2   0        1.24        1.40      1.01 o 
   1   3   0      833.47      873.52     10.14 o 
   2   3   0      660.48      623.34      2.45 o 
   3   3   0       41.91       40.46      1.34 o 
   4   3   0        3.43        3.49      0.78 o 
   5   3   0     1148.98     1232.86     52.45 o 
   6   3   0       17.97       22.60      1.07 o 
   7   3   0       81.93       85.95      2.09 o 
   8   3   0       14.92       12.21      0.98 o 
   9   3   0       40.19       35.74      1.54 o 
  10   3   0       10.67       14.39      1.01 o 
  11   3   0       18.32       19.53      1.51 o 
   0   4   0     9503.49     8289.73     84.26 o 
   2   4   0     6876.77     6874.43     15.00 o 
   3   4   0      208.06      208.34      2.66 o 
   4   4   0     1749.02     1814.91      8.65 o 
   5   4   0      114.61      125.80      6.22 o 
   6   4   0      143.43      138.02      4.95 o 
   7   4   0        5.32        5.69      1.49 o 
   8   4   0      166.77      157.71      3.76 o 
   9   4   0       89.77       95.33      2.26 o 
  10   4   0        1.96        1.74      1.10 o 
  11   4   0       25.77       25.22      1.53 o 
   1   5   0      537.05      499.30      4.05 o 
   2   5   0     2349.84     2360.30     40.01 o 
   3   5   0       15.69       13.86      1.01 o 
   4   5   0       34.17       36.47      2.69 o 
   5   5   0      354.82      381.45     18.43 o 
   6   5   0       55.36       50.67      2.93 o 
   7   5   0      709.99      699.18      7.33 o 
   8   5   0      264.49      259.38      4.73 o 
   9   5   0      182.11      172.38      2.94 o 
  10   5   0        6.17        6.66      1.12 o 
  11   5   0        0.72       -0.32      0.84 o 
   0   6   0       23.96       17.26      1.48 o 
   1   6   0        0.83        9.27      1.87 o 
   2   6   0        7.02        7.85      6.61 o 
   3   6   0      541.65      534.66      4.81 o 
   4   6   0       95.12       90.16      3.34 o 
   5   6   0      174.34      188.48      4.37 o 
   6   6   0       15.95        8.07      1.84 o 
   7   6   0       11.65       12.45      1.22 o 
   8   6   0        0.44       -0.28      1.26 o 
   9   6   0        0.00        0.00      0.95 o 
  10   6   0       16.36       20.45      1.29 o 
   1   7   0      135.39      161.76      2.71 o 
   2   7   0       23.02       25.25      2.11 o 
   3   7   0      228.11      256.03      3.55 o 
   4   7   0      264.56      265.72     10.20 o 
   5   7   0        9.98        6.82      1.96 o 
   6   7   0      104.17      107.81      2.67 o 
   7   7   0       13.00       13.33      1.19 o 
   8   7   0        0.39       -0.45      1.15 o 
   9   7   0       11.16       12.64      1.06 o 
  10   7   0        3.08        2.86      1.24 o 
   0   8   0     3946.39     3766.96     19.47 o 
   1   8   0      671.17      579.81      5.30 o 
   2   8   0      629.39      543.53      7.82 o 
   3   8   0      745.78      722.28      9.02 o 
   4   8   0       21.66       20.45      1.34 o 
   5   8   0       49.23       89.53     37.47 o 
   6   8   0       12.53       10.19      1.40 o 
   7   8   0       16.00       18.00      1.24 o 
   8   8   0       51.44       58.79      1.85 o 
   9   8   0       14.17       16.24      1.08 o 
  10   8   0        2.50        4.52      1.07 o 
   1   9   0      138.59      119.79      3.95 o 
   2   9   0       71.51       74.66      3.44 o 
   3   9   0      605.61      622.21      9.03 o 
   4   9   0       57.10       64.94      2.26 o 
   5   9   0      452.56      427.99      9.60 o 
   6   9   0       18.58       19.90      1.60 o 
   7   9   0      166.10      173.31      2.91 o 
   8   9   0      101.20      106.76      2.67 o 
   9   9   0       39.70       43.20      1.43 o 
   0  10   0     1018.56      996.21     11.10 o 
   1  10   0      717.99      710.39      9.67 o 
   2  10   0      157.68      155.65      4.86 o 
   3  10   0       42.77       42.74      3.15 o 
   4  10   0        5.14        2.30      2.94 o 
   5  10   0        0.02        1.13      1.10 o 
   6  10   0      159.31      170.08      9.47 o 
   7  10   0       44.82       45.05      2.03 o 
   8  10   0        3.70        4.04      1.21 o 
   9  10   0        4.73        3.95      1.29 o 
   1  11   0       25.16       33.23      2.66 o 
   2  11   0       10.45       14.93      2.17 o 
   3  11   0       14.50       15.35      1.59 o 
   4  11   0      121.79      115.57      2.99 o 
   5  11   0      126.74      117.06      3.13 o 
   6  11   0      174.36      176.96      5.20 o 
   7  11   0       99.91       95.15      2.64 o 
   8  11   0        5.49        5.03      1.16 o 
   9  11   0        0.01        0.34      1.14 o 
   0  12   0      333.48      348.88      6.69 o 
   1  12   0      197.30      220.38      4.69 o 
   2  12   0       66.88       56.39      3.45 o 
   3  12   0      231.27      228.78      5.38 o 
   4  12   0       59.75       48.52      2.15 o 
   5  12   0       10.68        8.40      1.39 o 
   6  12   0        8.77        8.94      2.19 o 
   7  12   0        8.82        8.97      2.00 o 
   8  12   0        4.05        5.86      1.34 o 
   1  13   0      220.72      226.09      3.19 o 
   2  13   0       54.53       54.33      1.74 o 
   3  13   0       30.24       22.50      1.35 o 
   4  13   0        0.59        0.50      0.96 o 
   5  13   0       22.21       18.01      1.23 o 
   6  13   0        1.61        0.45      1.81 o 
   7  13   0       13.29       14.84      1.92 o 
   8  13   0        4.58        4.17      1.15 o 
   0  14   0       88.40       88.71      3.86 o 
   1  14   0       12.74       12.42      1.14 o 
   2  14   0      193.28      195.29      3.15 o 
   3  14   0      108.10      109.49      3.79 o 
   4  14   0       26.65       22.26      1.36 o 
   5  14   0       40.46       43.63      1.90 o 
   6  14   0        0.26        2.37      1.81 o 
   7  14   0        7.18        8.24      1.62 o 
   8  14   0        0.21        1.12      0.68 o 
   1  15   0       28.61       28.46      1.83 o 
   2  15   0        0.01        0.49      0.98 o 
   3  15   0       12.18        7.88      1.06 o 
   4  15   0        1.59        1.79      0.97 o 
   5  15   0        0.81        0.14      1.66 o 
   6  15   0        6.37        6.14      1.60 o 
   7  15   0        2.01        1.83      1.08 o 
   0  16   0       67.18       68.96      3.34 o 
   1  16   0       66.99       64.61      2.37 o 
   2  16   0      108.52       99.81      2.42 o 
   3  16   0        5.45        4.02      0.91 o 
   4  16   0        9.37        7.02      0.91 o 
   5  16   0       16.69       22.55      2.12 o 
   6  16   0        8.94        8.98      1.41 o 
   1  17   0        0.08        0.27      1.13 o 
   2  17   0        0.19       -0.12      0.83 o 
   3  17   0      130.27      134.02      4.48 o 
   4  17   0        2.02        1.58      1.38 o 
   5  17   0        1.48        1.09      1.21 o 
   6  17   0        1.00        0.09      0.89 o 
   0  18   0       10.06       10.56      1.68 o 
   1  18   0       15.66       11.09      1.15 o 
   2  18   0        7.40        4.29      0.91 o 
   3  18   0       10.46        6.19      0.89 o 
   4  18   0       16.95       15.44      1.28 o 
   1  19   0        0.19        0.30      0.81 o 
 -11   0   1        0.20        0.39      1.10 o 
  -9   0   1       19.02       20.34      1.53 o 
  -7   0   1      102.28      114.00      8.11 o 
  -5   0   1      626.83      770.67     61.19 o 
  -3   0   1     1147.25     1117.86      7.38 o 
   3   0   1     4367.34     4334.72     46.42 o 
   5   0   1      135.45      159.41      2.21 o 
   7   0   1       71.32       73.37      2.40 o 
   9   0   1       10.24       13.62      1.45 o 
 -11   1   1        5.58        6.02      0.82 o 
 -10   1   1      137.65      137.39      3.09 o 
  -9   1   1       69.40       64.85      2.91 o 
  -8   1   1       97.39       94.14      2.43 o 
  -7   1   1       48.55       49.91      1.37 o 
  -6   1   1      317.89      331.60      4.24 o 
  -5   1   1     1627.50     1720.93     44.63 o 
  -4   1   1      104.68      122.89      3.94 o 
  -3   1   1     1948.08     1897.28     14.49 o 
  -2   1   1      845.75      749.58      2.35 o 
  -1   1   1       71.73       75.27      1.00 o 
   0   1   1       52.11       36.73      0.32 o 
   1   1   1      148.22      134.30      1.01 o 
   2   1   1      200.47      201.49      1.39 o 
   3   1   1      226.01      217.71      1.85 o 
   4   1   1      715.35      732.45      3.45 o 
   5   1   1     2161.68     2366.61      7.22 o 
   6   1   1     1115.75     1160.20     21.55 o 
   7   1   1       17.49       16.91      1.07 o 
   8   1   1        6.80       10.10      0.79 o 
   9   1   1        0.09       -0.08      0.80 o 
  10   1   1        5.75        9.31      1.04 o 
 -11   2   1        0.04        0.45      0.79 o 
 -10   2   1       14.71       14.53      1.04 o 
  -9   2   1       89.95       82.69      2.73 o 
  -8   2   1      335.03      313.82      5.31 o 
  -7   2   1       39.62       39.12      1.18 o 
  -6   2   1      100.22      105.92      2.39 o 
  -5   2   1      477.65      435.64      4.42 o 
  -4   2   1      482.11      499.26      9.62 o 
  -3   2   1      641.99      583.25      3.93 o 
  -2   2   1      777.55      743.16      2.30 o 
  -1   2   1     1601.40     1630.19      4.49 o 
   0   2   1     1564.31     1672.06      8.58 o 
   1   2   1      955.11      904.33      3.52 o 
   2   2   1      628.06      597.24      2.89 o 
   3   2   1      540.91      611.26      4.35 o 
   4   2   1      581.61      704.91      4.84 o 
   5   2   1      518.58      570.79      5.06 o 
   6   2   1       14.00       12.51      1.00 o 
   7   2   1      256.25      269.56      5.95 o 
   8   2   1      106.57      110.89      2.00 o 
   9   2   1       78.63       86.42      1.82 o 
  10   2   1       22.37       23.56      1.33 o 
 -11   3   1       22.55       26.41      1.88 o 
 -10   3   1        2.08        2.18      0.97 o 
  -9   3   1        8.30        6.55      1.16 o 
  -8   3   1       25.57       24.10      1.57 o 
  -7   3   1      154.94      166.64      4.31 o 
  -6   3   1      892.13      930.80     14.14 o 
  -5   3   1      176.39      187.98      2.99 o 
  -4   3   1       10.72        7.74      1.31 o 
  -3   3   1        2.04        1.53      0.40 o 
  -2   3   1     1459.62     1342.76      5.37 o 
  -1   3   1     2607.34     2408.10     16.27 o 
   0   3   1      466.20      524.81      2.67 o 
   2   3   1      332.27      313.42      3.25 o 
   3   3   1       51.85       54.79      1.68 o 
   4   3   1     1313.68     1471.02      9.63 o 
   5   3   1      213.29      251.54     25.88 o 
   6   3   1      189.64      193.05      5.21 o 
   7   3   1      172.64      171.98      3.09 o 
   8   3   1      242.95      231.01      3.07 o 
   9   3   1        0.38        1.25      0.86 o 
  10   3   1        1.01        2.19      0.92 o 
 -11   4   1       10.57       14.22      1.51 o 
 -10   4   1        9.51        9.67      1.20 o 
  -9   4   1       13.35       14.81      1.61 o 
  -8   4   1       41.42       35.18      2.81 o 
  -7   4   1        7.53        8.52      1.63 o 
  -6   4   1      102.19      117.30      2.93 o 
  -5   4   1      797.56      764.87      8.04 o 
  -4   4   1     1659.11     1747.98     10.57 o 
  -3   4   1     2195.18     2092.70      7.45 o 
  -2   4   1      150.09      138.49      2.75 o 
  -1   4   1     2645.90     2427.67     12.21 o 
   0   4   1      594.42      568.76      6.80 o 
   1   4   1     7715.16     7951.55     52.95 o 
   2   4   1      263.31      244.90      1.95 o 
   3   4   1       73.94       98.94      1.42 o 
   4   4   1      108.69      104.02      5.82 o 
   5   4   1      609.97      580.08      8.21 o 
   6   4   1      478.24      492.37     18.53 o 
   7   4   1      160.81      163.11      3.68 o 
   8   4   1       74.83       81.15      2.75 o 
   9   4   1       25.21       27.61      1.43 o 
  10   4   1        0.76        0.72      1.39 o 
 -11   5   1       24.89       30.23      1.72 o 
 -10   5   1       60.01       61.20      2.17 o 
  -9   5   1       41.16       37.58      2.04 o 
  -8   5   1      163.17      153.87      5.12 o 
  -7   5   1        0.44        1.96      1.94 o 
  -6   5   1       12.37       10.16      1.13 o 
  -5   5   1       72.41       67.35      2.96 o 
  -4   5   1      600.82      656.51     18.52 o 
  -3   5   1     3230.71     3364.68     11.41 o 
  -2   5   1       82.18       75.35      2.33 o 
  -1   5   1      276.32      265.12      1.89 o 
   0   5   1     1600.86     1459.20      6.38 o 
   1   5   1       19.20       10.41      1.12 o 
   2   5   1     1348.15     1375.27      6.84 o 
   3   5   1      365.50      362.16      3.83 o 
   4   5   1      512.98      511.99      7.31 o 
   5   5   1        0.07       -0.18      1.29 o 
   6   5   1       40.02       46.72      2.05 o 
   7   5   1      147.12      142.65      4.60 o 
   8   5   1      418.66      398.66      5.05 o 
   9   5   1        2.10        1.80      0.89 o 
  10   5   1        2.66        3.47      1.28 o 
 -11   6   1        1.41        1.84      0.92 o 
 -10   6   1        0.55       -0.83      0.99 o 
  -9   6   1        1.94        2.46      1.29 o 
  -8   6   1        7.58       11.07      1.87 o 
  -7   6   1        0.20        0.40      1.45 o 
  -6   6   1       81.47       75.04      2.43 o 
  -5   6   1       43.96       50.69      2.74 o 
  -4   6   1      232.39      201.17      3.20 o 
  -3   6   1       80.26       72.64      2.42 o 
  -2   6   1       25.88       23.28      1.64 o 
  -1   6   1      690.35      677.92      7.04 o 
   0   6   1     1345.37     1290.71      8.54 o 
   1   6   1     1678.17     1707.50     35.73 o 
   2   6   1      196.03      226.73      5.59 o 
   3   6   1      487.04      542.10      3.75 o 
   4   6   1        0.05        1.49      1.21 o 
   5   6   1       11.79        6.82      1.36 o 
   6   6   1      373.90      389.94      4.89 o 
   7   6   1       86.12       80.60      2.76 o 
   8   6   1       27.11       29.51      1.56 o 
   9   6   1       27.32       32.32      1.42 o 
  10   6   1       19.70       24.38      1.70 o 
 -10   7   1       17.05       17.83      1.29 o 
  -9   7   1        3.71        2.87      0.98 o 
  -8   7   1      135.37      147.65      4.95 o 
  -7   7   1        2.26        3.05      1.34 o 
  -6   7   1       93.62       92.79      3.74 o 
  -5   7   1      175.81      187.33      7.04 o 
  -4   7   1      935.66      883.20      7.49 o 
  -3   7   1        7.47        7.08      0.94 o 
  -2   7   1       17.19       19.29      1.66 o 
  -1   7   1        2.84        6.35      1.74 o 
   0   7   1      928.24      857.23     10.22 o 
   1   7   1     6610.13     7029.73    102.85 o 
   2   7   1        7.79       12.20      1.78 o 
   3   7   1        0.93        1.04      0.89 o 
   4   7   1       60.64       82.97     11.13 o 
   5   7   1       45.21       45.62      2.71 o 
   6   7   1        2.39        4.06      1.12 o 
   7   7   1       45.34       52.98      2.34 o 
   8   7   1       18.17       17.79      1.33 o 
   9   7   1        3.27        4.73      0.88 o 
  10   7   1       13.43       13.27      1.24 o 
 -10   8   1        0.44        0.41      1.15 o 
  -9   8   1        5.66        6.68      1.10 o 
  -8   8   1       73.73       74.51      3.06 o 
  -7   8   1       62.29       62.36      2.29 o 
  -6   8   1      264.62      278.69     15.81 o 
  -5   8   1      362.97      366.72     17.58 o 
  -4   8   1       18.51       24.78      2.04 o 
  -3   8   1       84.53       90.84      3.50 o 
  -2   8   1      516.36      504.03      7.26 o 
  -1   8   1     1642.17     1536.23      8.60 o 
   0   8   1      264.02      263.97      3.61 o 
   1   8   1     1851.73     1982.36    119.27 o 
   2   8   1     3462.68     3477.83     20.61 o 
   3   8   1      561.27      581.99     13.46 o 
   4   8   1      258.15      275.14      8.10 o 
   5   8   1        1.46        5.05      1.06 o 
   6   8   1       44.47       46.92      1.69 o 
   7   8   1      100.47      102.37      2.34 o 
   8   8   1       28.98       34.30      1.84 o 
   9   8   1        9.05        8.71      1.15 o 
  -9   9   1        2.65        2.70      0.81 o 
  -8   9   1       13.84       13.41      1.37 o 
  -7   9   1        5.84        7.09      1.62 o 
  -6   9   1       16.36       16.36      2.09 o 
  -5   9   1        0.93       -0.63      1.19 o 
  -4   9   1      755.84      794.23     18.83 o 
  -3   9   1      111.33      119.01      4.16 o 
  -2   9   1     1588.59     1506.79     13.14 o 
  -1   9   1        0.23        3.36      2.12 o 
   0   9   1      247.51      223.31     10.01 o 
   1   9   1      109.15      119.38      3.96 o 
   2   9   1        1.99        3.27      1.63 o 
   3   9   1       95.79      101.43      5.55 o 
   4   9   1      120.09      116.19      2.22 o 
   5   9   1     1002.64     1003.05      9.63 o 
   6   9   1      774.94      744.02      7.39 o 
   7   9   1       14.43       10.50      1.10 o 
   8   9   1        0.01        0.43      1.22 o 
   9   9   1       28.18       21.34      7.20 o 
  -9  10   1        2.83        1.31      1.07 o 
  -8  10   1       65.82       72.04      2.38 o 
  -7  10   1       43.10       41.20      2.07 o 
  -6  10   1      143.66      131.26      4.63 o 
  -5  10   1      115.30      102.13      2.85 o 
  -4  10   1       41.68       44.92      4.53 o 
  -3  10   1        8.57       11.95      1.96 o 
  -2  10   1        4.66        2.99      1.35 o 
  -1  10   1        5.70        6.30      1.65 o 
   0  10   1      420.16      410.23      5.12 o 
   1  10   1       29.59       27.11      2.39 o 
   2  10   1       52.29       53.37      3.00 o 
   3  10   1      126.72      135.19      4.83 o 
   4  10   1      204.24      211.85      8.65 o 
   5  10   1        0.03        1.72      1.04 o 
   6  10   1       63.17       52.22      2.98 o 
   7  10   1       14.43       15.75      1.45 o 
   8  10   1        1.47        3.18      1.16 o 
   9  10   1        3.65        6.07      1.11 o 
  -9  11   1        3.58        6.36      0.91 o 
  -8  11   1        4.55        3.98      1.42 o 
  -7  11   1       95.23      102.53      2.85 o 
  -6  11   1      185.08      177.49      5.45 o 
  -5  11   1        2.99        3.58      1.19 o 
  -4  11   1        2.31        2.41      1.17 o 
  -3  11   1      173.80      167.66      3.31 o 
  -2  11   1      365.32      319.18      6.95 o 
  -1  11   1       23.86       23.57      2.29 o 
   0  11   1      260.15      244.36      5.96 o 
   1  11   1       76.45       76.36      3.74 o 
   2  11   1       96.12      101.91      3.45 o 
   3  11   1       83.11       79.24      4.88 o 
   4  11   1        7.60        7.52      1.18 o 
   5  11   1      270.20      258.33      7.56 o 
   6  11   1       13.04       11.28      1.40 o 
   7  11   1        0.17        0.19      1.30 o 
   8  11   1       51.32       48.97      2.17 o 
   9  11   1        0.37        0.07      0.95 o 
  -9  12   1       12.89        8.22      1.20 o 
  -8  12   1        0.43        0.86      1.34 o 
  -7  12   1       91.28       97.32      2.56 o 
  -6  12   1        1.20        3.44      2.03 o 
  -5  12   1       35.68       38.50      2.05 o 
  -4  12   1       42.56       36.17      1.92 o 
  -3  12   1       41.36       34.10      2.37 o 
  -2  12   1        3.67        5.41      1.17 o 
  -1  12   1        0.79        2.08      1.81 o 
   0  12   1      244.39      286.95      4.26 o 
   1  12   1       75.79       73.87      1.87 o 
   2  12   1        9.36       11.72      1.22 o 
   3  12   1      260.54      251.69      4.40 o 
   4  12   1       36.39       40.48      2.03 o 
   5  12   1      109.60      104.32      6.32 o 
   6  12   1      108.10      112.50      4.28 o 
   7  12   1        0.31       -0.02      1.51 o 
   8  12   1       22.99       25.83      2.46 o 
  -8  13   1        0.46       -0.49      1.22 o 
  -7  13   1        3.09        4.04      1.10 o 
  -6  13   1       26.30       32.94      2.80 o 
  -5  13   1      254.19      224.45      6.03 o 
  -4  13   1      206.35      191.43      3.16 o 
  -3  13   1       39.62       31.80      1.46 o 
  -2  13   1      111.30      102.76      2.59 o 
  -1  13   1       13.34       42.43     19.60 o 
   0  13   1       41.72       42.34      1.97 o 
   1  13   1       65.79       67.35      2.31 o 
   2  13   1       15.77       14.41      1.16 o 
   3  13   1      233.34      215.29      4.74 o 
   4  13   1      363.10      341.93      5.24 o 
   5  13   1       40.42       36.89      2.94 o 
   6  13   1       58.47       71.66      3.45 o 
   7  13   1        3.63        4.60      1.43 o 
   8  13   1       18.08       22.14      1.51 o 
  -8  14   1       15.95       14.79      1.36 o 
  -7  14   1        0.02        1.08      0.99 o 
  -6  14   1        2.00        4.96      2.63 o 
  -5  14   1        0.54        0.36      1.26 o 
  -4  14   1      291.83      283.59      3.81 o 
  -3  14   1       70.05       62.57      1.93 o 
  -2  14   1      137.38      130.70      2.99 o 
  -1  14   1       37.24       37.97      1.92 o 
   0  14   1       12.36       12.57      2.03 o 
   1  14   1       27.11       32.77      1.44 o 
   2  14   1      115.08      122.70      2.62 o 
   3  14   1      168.80      169.57      3.71 o 
   4  14   1       45.09       44.25      2.21 o 
   5  14   1        1.10       -0.98      1.66 o 
   6  14   1        2.84        2.81      1.71 o 
   7  14   1       10.07       11.80      1.45 o 
  -7  15   1        8.49       11.56      1.58 o 
  -6  15   1        5.73        5.85      1.04 o 
  -5  15   1       17.94       22.22      1.44 o 
  -4  15   1       95.91       94.01      2.25 o 
  -3  15   1        0.21        1.96      0.93 o 
  -2  15   1        2.45        2.50      0.99 o 
  -1  15   1       22.22       24.14      1.65 o 
   0  15   1        0.03        1.80      1.26 o 
   1  15   1        1.86        3.71      1.03 o 
   2  15   1      322.35      326.16      9.86 o 
   3  15   1      147.60      127.85      4.47 o 
   4  15   1       36.76       37.33      1.98 o 
   5  15   1        1.20        1.72      1.56 o 
   6  15   1        3.01        3.13      1.47 o 
   7  15   1       13.85       10.79      1.11 o 
  -7  16   1       35.11       29.69      1.55 o 
  -6  16   1        0.23        0.61      1.28 o 
  -5  16   1       17.34       15.63      1.22 o 
  -4  16   1       32.91       31.18      1.65 o 
  -3  16   1       10.94       11.04      1.03 o 
  -2  16   1       43.17       42.11      1.97 o 
  -1  16   1       17.95       12.77      1.40 o 
   0  16   1        2.46        2.51      1.21 o 
   1  16   1       10.23        8.87      1.05 o 
   2  16   1       11.32       13.47      1.09 o 
   3  16   1        5.97        3.97      1.12 o 
   4  16   1        6.63        6.07      1.66 o 
   5  16   1        0.50        1.58      1.39 o 
   6  16   1       27.85       32.76      1.79 o 
  -6  17   1       18.78       17.63      1.33 o 
  -5  17   1        0.24        0.10      0.80 o 
  -4  17   1        7.59        7.76      0.96 o 
  -3  17   1       35.98       38.16      1.33 o 
  -2  17   1       12.41       10.17      1.23 o 
  -1  17   1        0.06        0.56      1.04 o 
   0  17   1        1.67        2.79      1.10 o 
   1  17   1        0.51        0.46      1.06 o 
   2  17   1        6.84        8.58      1.17 o 
   3  17   1       72.00       78.48      3.94 o 
   4  17   1        2.15        1.19      1.18 o 
   5  17   1        1.67        1.39      1.07 o 
  -4  18   1        1.34        2.13      0.80 o 
  -3  18   1      131.81      131.86      3.29 o 
  -2  18   1       16.25       21.91      1.28 o 
  -1  18   1        0.74        0.43      1.32 o 
   0  18   1        1.89        3.54      0.96 o 
   1  18   1       22.17       22.25      1.22 o 
   2  18   1       88.14       95.93      3.57 o 
   3  18   1       17.24       17.91      1.39 o 
   4  18   1        0.20        0.42      1.02 o 
  -2  19   1       23.32       22.76      1.43 o 
  -1  19   1        1.37        0.83      0.74 o 
   0  19   1       36.24       38.29      1.95 o 
   1  19   1       54.60       61.18      2.33 o 
   2  19   1        0.56        2.50      0.91 o 
 -10   0   2       32.54       33.42      1.72 o 
  -8   0   2      286.54      265.68      6.26 o 
  -6   0   2       11.81        2.80      1.29 o 
  -4   0   2      629.73      625.50     36.65 o 
  -2   0   2       56.47       50.45      1.51 o 
   0   0   2     3449.15     3438.00     16.95 o 
   2   0   2     4622.21     4502.60     33.88 o 
   4   0   2     1798.24     1896.99     31.05 o 
   6   0   2       17.37       18.94      1.24 o 
   8   0   2       18.35       14.40      1.59 o 
  10   0   2       41.89       46.92      2.17 o 
 -11   1   2        0.89        1.86      1.04 o 
 -10   1   2        1.07        1.78      0.93 o 
  -9   1   2      254.29      245.22      4.56 o 
  -8   1   2       92.07       91.48      2.92 o 
  -7   1   2      230.31      252.48      4.11 o 
  -6   1   2      114.13      110.67      2.61 o 
  -5   1   2      666.16      646.20     15.01 o 
  -4   1   2       14.39       15.79      1.06 o 
  -3   1   2       86.74       90.71      0.89 o 
  -2   1   2     2471.49     2406.00      6.93 o 
   0   1   2     1944.31     1759.59      3.16 o 
   1   1   2       34.09       34.99      0.53 o 
   2   1   2      939.04      839.67     13.61 o 
   3   1   2      510.81      491.28      4.96 o 
   4   1   2      629.05      675.50      5.60 o 
   5   1   2      799.82      823.88      6.39 o 
   6   1   2       49.85       62.48      1.73 o 
   7   1   2      138.19      127.83      1.89 o 
   8   1   2      305.07      290.68      3.69 o 
   9   1   2        6.74        8.89      0.86 o 
  10   1   2       13.38       10.66      1.13 o 
 -11   2   2        7.52        7.91      0.98 o 
 -10   2   2       31.85       34.82      1.45 o 
  -9   2   2      258.75      240.64      4.31 o 
  -8   2   2      134.89      129.90      3.16 o 
  -7   2   2      218.85      223.24      5.67 o 
  -6   2   2      175.16      169.47      3.20 o 
  -5   2   2       11.13       14.50      1.08 o 
  -4   2   2      206.82      189.03      3.82 o 
  -3   2   2      598.66      547.12      5.94 o 
  -2   2   2     2750.00     2686.04     13.86 o 
  -1   2   2      357.17      325.61      1.88 o 
   0   2   2     5042.25     5308.27     81.60 o 
   1   2   2     1142.27     1067.30      6.01 o 
   2   2   2      403.49      390.90     10.12 o 
   3   2   2        0.91        0.97      0.38 o 
   4   2   2       64.02       72.90      1.94 o 
   5   2   2      553.03      534.86      5.51 o 
   6   2   2       20.35       18.52      0.77 o 
   7   2   2      213.22      206.75      3.21 o 
   8   2   2        4.63        4.13      0.79 o 
   9   2   2       44.19       39.57      1.26 o 
  10   2   2        0.73        2.44      1.23 o 
 -11   3   2        8.72        8.42      1.48 o 
 -10   3   2        3.54        3.18      0.97 o 
  -9   3   2       28.36       31.04      1.82 o 
  -8   3   2      334.27      349.90     10.66 o 
  -7   3   2       24.14       20.82      2.07 o 
  -6   3   2      242.33      248.16      3.85 o 
  -5   3   2      784.33      835.63      6.91 o 
  -4   3   2      896.95      965.54      6.13 o 
  -3   3   2     3065.44     3088.94     10.05 o 
  -2   3   2     2791.29     2576.17     16.97 o 
  -1   3   2      121.12      109.07      2.12 o 
   0   3   2      427.46      473.57      3.08 o 
   1   3   2      274.89      304.51      6.96 o 
   2   3   2      108.21       95.78      2.33 o 
   3   3   2        0.46        0.85      0.44 o 
   4   3   2       44.97       33.44      2.39 o 
   5   3   2      418.24      407.32     12.59 o 
   6   3   2       17.40       19.01      1.03 o 
   7   3   2      558.87      529.67      5.03 o 
   8   3   2       36.34       35.54      1.24 o 
   9   3   2      110.55      104.75      2.11 o 
  10   3   2        0.70        0.71      1.15 o 
 -11   4   2        5.35        9.06      1.45 o 
 -10   4   2       32.07       28.32      1.69 o 
  -9   4   2       11.23       10.38      1.39 o 
  -8   4   2       40.70       46.51      3.11 o 
  -7   4   2        8.58        9.78      1.98 o 
  -6   4   2      366.34      385.90      4.84 o 
  -5   4   2        2.28        4.25      1.22 o 
  -4   4   2      207.00      216.39      2.45 o 
  -3   4   2      287.94      291.35      2.52 o 
  -2   4   2     2443.22     2427.79     37.78 o 
  -1   4   2        1.44        1.30      0.31 o 
   0   4   2      449.19      439.18      9.50 o 
   1   4   2     2739.72     2760.18     38.90 o 
   2   4   2     2345.66     2450.42     14.95 o 
   3   4   2      240.77      195.36      5.18 o 
   4   4   2       34.88       51.86     16.86 o 
   5   4   2      148.42      154.94      3.14 o 
   6   4   2       14.79       17.19      1.17 o 
   7   4   2      179.61      182.37      2.86 o 
   8   4   2        7.78        8.11      0.86 o 
   9   4   2        0.92        2.22      1.05 o 
  10   4   2        0.21       -0.11      1.02 o 
 -11   5   2       16.89       17.43      1.71 o 
 -10   5   2        7.77       10.45      1.35 o 
  -9   5   2       17.59       16.41      2.26 o 
  -8   5   2      141.15      130.02      9.38 o 
  -7   5   2      111.72      103.28      2.88 o 
  -6   5   2       20.06       20.62      1.35 o 
  -5   5   2        0.75        1.60      0.86 o 
  -4   5   2      105.93      101.45      1.81 o 
  -3   5   2     1168.09     1100.52     30.95 o 
  -2   5   2       14.60       20.96      1.40 o 
  -1   5   2      345.11      351.72      8.35 o 
   0   5   2     1991.27     1841.91      5.95 o 
   1   5   2     2485.93     2403.95     24.46 o 
   2   5   2     1618.41     1655.37      9.22 o 
   3   5   2      263.85      247.89     12.21 o 
   4   5   2       51.47       55.01      4.59 o 
   5   5   2        4.57        3.63      1.27 o 
   6   5   2      306.17      298.08      4.54 o 
   7   5   2       56.35       55.55      1.73 o 
   8   5   2        4.58        4.56      1.05 o 
   9   5   2        0.35        0.36      0.96 o 
  10   5   2       11.78       13.58      1.31 o 
 -11   6   2        0.04       -0.22      1.03 o 
 -10   6   2       75.53       86.25      2.45 o 
  -9   6   2        5.29        3.40      1.23 o 
  -8   6   2       16.31       11.78      1.39 o 
  -7   6   2       14.23       17.81      1.65 o 
  -6   6   2       22.79       18.91      1.45 o 
  -5   6   2       88.99       91.50      2.41 o 
  -4   6   2       20.54       13.16      1.14 o 
  -3   6   2      149.58      141.52      3.52 o 
  -2   6   2     1487.63     1399.01     10.07 o 
  -1   6   2      199.79      195.71      2.62 o 
   0   6   2     4309.50     4138.71     11.82 o 
   1   6   2      492.42      538.30      4.13 o 
   2   6   2      595.30      631.74     11.45 o 
   3   6   2      628.04      652.94      4.68 o 
   4   6   2       45.30       46.03      1.75 o 
   5   6   2       94.14       95.04      5.78 o 
   6   6   2      122.29      120.01      3.38 o 
   7   6   2        1.68        0.50      1.23 o 
   8   6   2       34.37       36.82      1.60 o 
   9   6   2       14.76       17.94      1.33 o 
 -11   7   2        0.24        0.15      0.91 o 
 -10   7   2        8.98       14.04      1.23 o 
  -9   7   2      224.35      235.56      4.19 o 
  -8   7   2       41.56       40.72      2.58 o 
  -7   7   2      288.36      283.55      7.22 o 
  -6   7   2       33.26       31.69      2.36 o 
  -5   7   2       65.22       60.61      2.09 o 
  -4   7   2      438.38      472.91      5.50 o 
  -3   7   2     1075.28     1005.14      9.65 o 
  -2   7   2      154.33      142.06      3.58 o 
  -1   7   2      298.46      271.55      3.34 o 
   0   7   2      800.46      757.36      8.74 o 
   1   7   2      111.27      129.97      2.44 o 
   2   7   2     1056.77     1100.99     35.62 o 
   3   7   2      634.95      619.64     14.25 o 
   4   7   2       90.71       84.03      2.32 o 
   5   7   2      447.25      464.25      5.54 o 
   6   7   2        4.16        4.19      1.08 o 
   7   7   2       82.57       77.75      2.69 o 
   8   7   2        0.37        0.14      0.89 o 
   9   7   2       29.95       37.10      1.52 o 
 -10   8   2        2.43        1.20      0.98 o 
  -9   8   2       32.53       41.11      1.82 o 
  -8   8   2        0.13        1.14      1.23 o 
  -7   8   2      289.48      280.61      8.01 o 
  -6   8   2       13.99        8.22      1.68 o 
  -5   8   2      642.36      695.07      6.87 o 
  -4   8   2       11.33        9.48      1.67 o 
  -3   8   2      173.27      209.77      4.93 o 
  -2   8   2      109.28      115.88      3.47 o 
  -1   8   2      227.21      224.77      3.36 o 
   0   8   2      163.93      172.89     11.22 o 
   1   8   2     2096.72     2229.37     83.50 o 
   2   8   2     1032.85     1002.09     11.09 o 
   3   8   2     2276.12     2399.22     86.54 o 
   4   8   2       97.50      102.54      6.84 o 
   5   8   2      170.73      171.32      3.49 o 
   6   8   2       10.16       13.50      1.45 o 
   7   8   2       57.65       54.78      2.26 o 
   8   8   2        0.03       -0.14      1.07 o 
   9   8   2        3.42        2.88      0.79 o 
 -10   9   2       10.35       -0.43      1.27 o 
  -9   9   2       25.95       34.41      1.33 o 
  -8   9   2      159.85      156.03      3.48 o 
  -7   9   2       11.11       13.16      2.10 o 
  -6   9   2       34.64       25.45      2.42 o 
  -5   9   2       35.06       29.57      2.55 o 
  -4   9   2       83.39       80.72      2.50 o 
  -3   9   2        0.16        0.13      1.51 o 
  -2   9   2        9.33        6.89      1.42 o 
  -1   9   2      757.54      751.64      5.11 o 
   0   9   2       20.47       16.90      1.47 o 
   1   9   2       34.20       33.30      2.45 o 
   2   9   2      230.27      221.10      5.64 o 
   3   9   2      252.98      241.86      6.07 o 
   4   9   2      399.70      401.25      5.37 o 
   5   9   2       21.52       20.34      1.56 o 
   6   9   2      190.11      200.54      3.11 o 
   7   9   2        7.56        9.12      1.03 o 
   8   9   2        4.70        6.39      1.11 o 
   9   9   2       23.91       26.78      1.63 o 
  -9  10   2       35.32       39.26      1.65 o 
  -8  10   2        3.60        4.15      1.45 o 
  -7  10   2       30.38       28.10      2.64 o 
  -6  10   2      104.82       88.47      3.82 o 
  -5  10   2      194.36      193.52      3.74 o 
  -4  10   2        1.64        2.21      1.22 o 
  -3  10   2        4.17        3.74      1.87 o 
  -2  10   2      284.89      263.53      5.83 o 
  -1  10   2      284.24      271.54      5.71 o 
   0  10   2        1.58        0.14      1.64 o 
   1  10   2      107.68       96.68      3.89 o 
   2  10   2      564.54      602.69      9.31 o 
   3  10   2        0.07        0.70      1.22 o 
   4  10   2     1477.44     1457.06     10.17 o 
   5  10   2        0.19        0.72      1.22 o 
   6  10   2       79.79       85.04      2.72 o 
   7  10   2        8.09        7.30      1.64 o 
   8  10   2       12.57       14.16      1.82 o 
  -9  11   2        4.06        6.67      1.26 o 
  -8  11   2        2.33        3.14      1.23 o 
  -7  11   2      125.23      118.93      4.51 o 
  -6  11   2        2.32        0.70      1.76 o 
  -5  11   2       59.71       54.52      3.31 o 
  -4  11   2       70.09       66.48      3.05 o 
  -3  11   2      673.71      648.39      6.24 o 
  -2  11   2      203.63      209.08      5.52 o 
  -1  11   2      123.74      113.43      4.03 o 
   0  11   2       14.77       15.07      2.18 o 
   1  11   2      786.70      827.75      9.73 o 
   2  11   2      412.00      424.50      8.21 o 
   3  11   2      155.37      155.53      3.46 o 
   4  11   2       27.82       25.69      1.75 o 
   5  11   2       62.06       66.02      3.45 o 
   6  11   2        0.01       -1.64      1.64 o 
   7  11   2        6.47        5.09      1.54 o 
   8  11   2       46.44       54.00      2.44 o 
  -9  12   2        3.11        1.16      0.85 o 
  -8  12   2       68.61       74.73      2.51 o 
  -7  12   2        0.17        2.88      1.74 o 
  -6  12   2       55.70       52.98      3.14 o 
  -5  12   2        0.02        1.22      1.81 o 
  -4  12   2       20.04       19.42      1.61 o 
  -3  12   2      204.44      204.22      3.71 o 
  -2  12   2       40.78       46.55      1.58 o 
  -1  12   2       65.91       63.79      2.19 o 
   0  12   2      266.54      286.87      6.66 o 
   1  12   2       10.44        8.64      1.20 o 
   2  12   2       93.23       98.20      2.85 o 
   3  12   2       84.95       69.65      2.53 o 
   4  12   2      191.25      177.40      3.82 o 
   5  12   2       87.57       81.89      3.95 o 
   6  12   2        1.66        0.70      1.63 o 
   7  12   2       77.73       88.98      2.99 o 
   8  12   2        0.15       -0.33      1.09 o 
  -8  13   2        0.07        0.28      0.85 o 
  -7  13   2       40.92       35.96      2.66 o 
  -6  13   2       33.73       31.48      2.87 o 
  -5  13   2        0.72       -0.03      1.69 o 
  -4  13   2       72.25       59.10      2.32 o 
  -3  13   2      178.47      167.84      2.88 o 
  -2  13   2       23.49       24.07      1.29 o 
  -1  13   2      316.44      326.33      8.80 o 
   0  13   2       56.10       60.10      2.55 o 
   1  13   2      150.40      152.03      3.47 o 
   2  13   2      103.88       95.51      4.41 o 
   3  13   2       23.45       23.84      1.78 o 
   4  13   2        2.70        2.19      1.10 o 
   5  13   2       88.88       79.34      3.70 o 
   6  13   2        2.97        3.26      1.58 o 
   7  13   2       19.20       21.21      1.64 o 
  -8  14   2       19.05       13.83      3.43 o 
  -7  14   2        4.71        1.24      1.01 o 
  -6  14   2        0.63        1.42      1.13 o 
  -5  14   2       38.54       42.69      2.64 o 
  -4  14   2        4.61        2.93      0.91 o 
  -3  14   2        2.69        3.80      1.02 o 
  -2  14   2      114.67      107.26      2.96 o 
  -1  14   2       63.35       63.86      5.44 o 
   0  14   2        3.11       -0.40      1.10 o 
   1  14   2       35.40       37.41      1.99 o 
   2  14   2        0.00       -0.55      1.14 o 
   3  14   2      188.24      191.12      3.95 o 
   4  14   2        7.83        7.37      1.36 o 
   5  14   2       50.92       50.34      3.12 o 
   6  14   2       14.04       11.41      1.65 o 
   7  14   2        0.02        1.67      0.72 o 
  -8  15   2        2.42        1.06      0.88 o 
  -7  15   2        4.62        5.35      0.85 o 
  -6  15   2        8.35        9.24      1.14 o 
  -5  15   2       84.31       82.25      7.61 o 
  -4  15   2        0.82        0.73      0.89 o 
  -3  15   2       66.41       65.49      1.87 o 
  -2  15   2       20.06       17.92      1.50 o 
  -1  15   2       26.71       27.45      1.85 o 
   0  15   2        2.23        2.17      1.09 o 
   1  15   2       19.45       14.55      2.25 o 
   2  15   2        3.99        2.29      1.09 o 
   3  15   2        8.67       10.48      1.39 o 
   4  15   2       62.91       59.70      2.19 o 
   5  15   2       25.09       27.56      2.37 o 
   6  15   2        6.83        7.68      1.32 o 
  -7  16   2       23.90       21.88      1.42 o 
  -6  16   2        1.19        0.92      0.84 o 
  -5  16   2        0.55        0.49      0.89 o 
  -4  16   2        0.58        2.62      1.06 o 
  -3  16   2        0.01        0.94      0.87 o 
  -2  16   2       24.44       25.19      1.82 o 
  -1  16   2        0.91        0.94      1.14 o 
   0  16   2        7.15        5.18      1.84 o 
   1  16   2        2.15       -1.73      2.07 o 
   2  16   2       28.77       32.14      2.11 o 
   3  16   2        8.73        8.11      1.17 o 
   4  16   2       46.31       45.41      2.62 o 
   5  16   2       23.09       22.88      1.78 o 
   6  16   2       40.62       19.75      1.25 o 
  -6  17   2        1.00        0.72      0.99 o 
  -5  17   2        0.68        0.33      0.78 o 
  -4  17   2        0.97        0.78      0.95 o 
  -3  17   2       28.83       24.97      2.06 o 
  -2  17   2        6.37        7.06      1.05 o 
  -1  17   2       17.30       17.78      2.32 o 
   0  17   2       97.18       99.89      3.93 o 
   1  17   2        1.87        3.09      1.10 o 
   2  17   2        0.76        1.56      1.04 o 
   3  17   2       16.88       20.03      1.51 o 
   4  17   2       10.99       13.11      1.44 o 
   5  17   2        0.24        0.88      0.92 o 
  -4  18   2        4.25        7.09      1.13 o 
  -3  18   2        1.39        0.27      1.03 o 
  -2  18   2       11.88       14.24      1.67 o 
  -1  18   2       22.75       25.11      2.08 o 
   0  18   2        6.35        7.48      1.48 o 
   1  18   2        4.68        4.44      1.37 o 
   2  18   2       33.21       35.50      1.35 o 
   3  18   2        0.00        0.24      1.06 o 
  -3  19   2       19.36       18.31      1.22 o 
  -2  19   2        1.04        0.01      0.92 o 
  -1  19   2        8.16        9.30      1.27 o 
   0  19   2       20.19       22.57      1.65 o 
   1  19   2       30.92       34.70      1.77 o 
 -11   0   3        7.84        5.90      1.46 o 
  -9   0   3        8.81       11.17      1.89 o 
  -7   0   3        5.50        4.02      1.87 o 
  -5   0   3       92.59       99.88      3.28 o 
  -3   0   3     8958.51     9684.89    102.45 o 
  -1   0   3        9.03        8.21      0.55 o 
   1   0   3       16.35       15.29      0.90 o 
   3   0   3       13.54       13.23      4.38 o 
   5   0   3      120.16      125.07      2.88 o 
   7   0   3      122.43      114.27      3.21 o 
   9   0   3       95.19      108.64      2.48 o 
 -11   1   3       10.17        8.90      1.20 o 
 -10   1   3        0.45        0.20      1.06 o 
  -9   1   3      182.52      169.30      3.66 o 
  -8   1   3      997.32      949.87      8.25 o 
  -7   1   3       83.53       87.32      2.57 o 
  -6   1   3      406.72      431.18      5.02 o 
  -5   1   3      242.45      261.95      4.29 o 
  -4   1   3      738.72      688.41      5.14 o 
  -3   1   3     2494.39     2455.51     11.92 o 
  -2   1   3      149.23      150.22      1.07 o 
  -1   1   3     1038.65     1082.62      5.91 o 
   0   1   3      607.91      660.44      8.94 o 
   1   1   3      569.46      602.23      4.14 o 
   2   1   3     2847.96     2883.95      8.34 o 
   3   1   3       95.69      120.38      1.66 o 
   4   1   3       59.20       59.66      1.38 o 
   5   1   3       45.59       38.52      1.80 o 
   6   1   3       64.03       67.89      1.29 o 
   7   1   3       79.35       80.94      1.69 o 
   8   1   3       11.09       11.19      1.02 o 
   9   1   3        6.57        5.13      0.73 o 
 -11   2   3       27.74       30.51      1.47 o 
 -10   2   3        4.92        5.59      1.08 o 
  -9   2   3       16.88       16.32      1.57 o 
  -8   2   3        5.73        8.38      2.97 o 
  -7   2   3        0.65        1.16      1.60 o 
  -6   2   3        2.99        6.64      0.99 o 
  -5   2   3       46.80       33.38      1.52 o 
  -4   2   3      134.79      158.45      3.51 o 
  -3   2   3     6069.26     6352.39     33.99 o 
  -2   2   3      227.01      224.42      1.45 o 
  -1   2   3     8736.79     8881.29     80.72 o 
   0   2   3     2383.99     2300.28      8.86 o 
   1   2   3        1.88        0.94      0.42 o 
   2   2   3     3608.69     3729.26     11.63 o 
   3   2   3      321.40      303.46      3.61 o 
   4   2   3       59.87       51.27      1.81 o 
   5   2   3        2.57        6.19      1.09 o 
   6   2   3        0.79        0.61      0.66 o 
   7   2   3       52.22       52.72      1.58 o 
   8   2   3       24.40       25.13      1.22 o 
   9   2   3       17.81       19.15      1.37 o 
 -11   3   3        3.52        4.36      0.97 o 
 -10   3   3        1.30        0.11      1.05 o 
  -9   3   3      162.77      149.08      9.12 o 
  -8   3   3      256.08      238.83      4.18 o 
  -7   3   3       21.20       18.11      1.51 o 
  -6   3   3       18.63       26.53      1.38 o 
  -5   3   3      299.38      320.49      4.26 o 
  -4   3   3      716.26      694.82      5.25 o 
  -3   3   3      661.53      632.22      4.91 o 
  -2   3   3     3567.70     3592.66      8.79 o 
  -1   3   3       26.22       24.74      0.94 o 
   0   3   3      156.44      164.32      1.94 o 
   1   3   3      170.47      181.17      2.01 o 
   2   3   3        3.96        2.64      0.58 o 
   3   3   3      558.02      543.99      5.86 o 
   4   3   3       66.24       79.60      1.77 o 
   5   3   3        6.38        7.29      1.17 o 
   6   3   3       22.89       18.89      1.00 o 
   7   3   3       48.14       53.74      2.92 o 
   8   3   3        8.73        7.96      0.92 o 
   9   3   3        7.80        9.73      1.10 o 
 -11   4   3       35.18       37.95      2.20 o 
 -10   4   3        0.11       -0.13      1.16 o 
  -9   4   3      108.24      106.87      5.08 o 
  -8   4   3        2.73        2.13      1.08 o 
  -7   4   3       30.81       35.77      2.56 o 
  -6   4   3       98.13       97.37      2.04 o 
  -5   4   3      288.83      314.31      5.74 o 
  -4   4   3      244.79      243.93      2.57 o 
  -3   4   3     1540.10     1614.70      6.84 o 
  -2   4   3       31.44       30.33      0.64 o 
  -1   4   3     1681.59     1657.22      6.82 o 
   0   4   3      424.40      421.69      3.11 o 
   1   4   3        4.72        8.16      0.37 o 
   2   4   3      449.14      418.49      3.83 o 
   3   4   3      129.92      133.72      1.98 o 
   4   4   3       44.36       41.44      1.43 o 
   5   4   3      105.24      108.42      2.02 o 
   6   4   3      126.53      120.70      3.47 o 
   7   4   3      314.11      310.53      3.46 o 
   8   4   3        2.19        1.78      1.18 o 
   9   4   3        0.52       -0.51      1.37 o 
 -11   5   3        4.14        1.97      1.16 o 
 -10   5   3      140.65      152.07      3.25 o 
  -9   5   3       73.17       75.61      3.75 o 
  -8   5   3      306.13      308.01     13.46 o 
  -7   5   3       64.51       56.86      2.97 o 
  -6   5   3        9.89       12.48      1.18 o 
  -5   5   3      103.34      122.42      2.14 o 
  -4   5   3      297.15      297.36      3.52 o 
  -3   5   3        4.32        3.87      1.29 o 
  -2   5   3       11.54       13.18      1.13 o 
  -1   5   3      328.89      325.12      3.14 o 
   0   5   3     1150.89     1210.26     18.45 o 
   1   5   3      256.38      309.85      9.33 o 
   2   5   3      249.59      235.08      5.36 o 
   3   5   3      245.92      264.18      3.46 o 
   4   5   3        0.23        0.42      0.87 o 
   5   5   3       13.28       13.27      1.62 o 
   6   5   3      437.08      399.32      4.62 o 
   7   5   3      128.32      120.17      3.39 o 
   8   5   3       69.90       75.84      2.48 o 
   9   5   3        3.87        3.39      0.87 o 
 -11   6   3        5.83        6.35      1.22 o 
 -10   6   3        1.41        1.44      1.03 o 
  -9   6   3       25.83       29.12      4.23 o 
  -8   6   3        1.52       -0.15      1.29 o 
  -7   6   3      226.66      224.74      3.99 o 
  -6   6   3       41.99       51.96      1.95 o 
  -5   6   3        0.22        1.98      0.98 o 
  -4   6   3      417.90      399.24     12.02 o 
  -3   6   3       29.39       28.08      1.32 o 
  -2   6   3     1451.02     1350.06      9.39 o 
  -1   6   3       46.24       52.68      1.25 o 
   0   6   3      788.82      848.74      9.08 o 
   1   6   3      161.03      184.07      5.35 o 
   2   6   3      248.65      259.36      9.90 o 
   3   6   3        0.22        1.06      0.71 o 
   4   6   3       25.04       32.05      1.58 o 
   5   6   3        1.79        3.60      0.97 o 
   6   6   3      114.83      118.16      8.44 o 
   7   6   3        2.59        1.53      1.26 o 
   8   6   3       22.61       26.51      1.74 o 
   9   6   3        1.53        1.18      1.17 o 
 -11   7   3        3.42        4.49      0.71 o 
 -10   7   3       18.94       20.81      1.40 o 
  -9   7   3        0.69        1.48      1.22 o 
  -8   7   3      355.62      352.73      5.13 o 
  -7   7   3        3.22        3.33      1.56 o 
  -6   7   3      104.68      104.31      5.46 o 
  -5   7   3       95.49       96.42      2.56 o 
  -4   7   3      159.14      167.21      7.45 o 
  -3   7   3      731.24      697.26      5.72 o 
  -2   7   3      121.14      118.79      3.15 o 
  -1   7   3      697.12      677.06     10.41 o 
   0   7   3      425.30      412.10      4.13 o 
   1   7   3      125.47      117.10      2.30 o 
   2   7   3      305.40      345.60     11.15 o 
   3   7   3      120.53      128.48      5.85 o 
   4   7   3       26.65       26.14      1.50 o 
   5   7   3      466.05      464.52      5.70 o 
   6   7   3      228.08      218.45      4.12 o 
   7   7   3        0.56       -0.70      1.20 o 
   8   7   3       63.63       68.59      2.21 o 
   9   7   3        5.42        8.12      1.11 o 
 -11   8   3        4.83        3.99      0.90 o 
 -10   8   3       38.00       44.91      1.71 o 
  -9   8   3        2.23        3.08      1.47 o 
  -8   8   3        1.34        3.04      1.22 o 
  -7   8   3        1.34        3.32      1.35 o 
  -6   8   3        2.52        5.29      1.80 o 
  -5   8   3      267.91      282.88      4.33 o 
  -4   8   3      164.15      197.71      7.54 o 
  -3   8   3        0.12       10.62      7.34 o 
  -2   8   3      317.73      290.82      7.08 o 
  -1   8   3       58.25       60.50      1.61 o 
   0   8   3        0.12       -0.46      0.76 o 
   1   8   3        3.55        6.79      0.91 o 
   2   8   3       50.06       49.58      2.76 o 
   3   8   3        8.73       10.76      1.25 o 
   4   8   3       61.04       59.34      1.72 o 
   5   8   3      719.91      769.32     10.14 o 
   6   8   3       16.85       14.37      1.50 o 
   7   8   3        2.75        3.57      1.17 o 
   8   8   3       46.45       50.16      1.83 o 
   9   8   3        0.07       -0.40      0.94 o 
 -10   9   3       11.80        0.61      1.26 o 
  -9   9   3       41.70       52.97      1.60 o 
  -8   9   3      231.67      240.58     10.22 o 
  -7   9   3      199.68      187.11      5.59 o 
  -6   9   3       19.06       18.87      2.21 o 
  -5   9   3       22.19       26.37      2.31 o 
  -4   9   3        4.24        4.91      1.39 o 
  -3   9   3       95.50       86.82      2.36 o 
  -2   9   3       46.07       40.52      2.73 o 
  -1   9   3      518.30      521.65      4.25 o 
   0   9   3      195.24      204.77      6.01 o 
   1   9   3       48.29       32.95      2.49 o 
   2   9   3       76.02       74.92      3.43 o 
   3   9   3        5.59        4.68      1.43 o 
   4   9   3      278.29      266.34      3.43 o 
   5   9   3       10.97        8.57      1.23 o 
   6   9   3        3.86        4.63      1.43 o 
   7   9   3        7.71        7.63      1.36 o 
   8   9   3        0.95        1.56      1.22 o 
 -10  10   3       23.13       25.29      1.82 o 
  -9  10   3        0.04        1.48      1.07 o 
  -8  10   3       17.40       17.73      2.40 o 
  -7  10   3       63.84       57.40      3.32 o 
  -6  10   3       21.68       18.25      2.01 o 
  -5  10   3        3.34        3.84      1.82 o 
  -4  10   3       66.71       66.41      2.09 o 
  -3  10   3      203.33      202.22      3.84 o 
  -2  10   3        3.53        3.87      1.23 o 
  -1  10   3     1239.31     1264.12      8.39 o 
   0  10   3      603.74      613.40      9.08 o 
   1  10   3       37.28       36.03      2.58 o 
   2  10   3       14.78       13.77      1.94 o 
   3  10   3      155.97      147.12      3.26 o 
   4  10   3      219.93      235.46      5.17 o 
   5  10   3      192.85      192.01      5.40 o 
   6  10   3       54.69       59.20      3.03 o 
   7  10   3        2.75        3.81      1.64 o 
   8  10   3        5.91        5.08      1.27 o 
  -9  11   3        0.97        1.19      0.83 o 
  -8  11   3        0.32       -1.52      1.67 o 
  -7  11   3        3.79        4.77      1.75 o 
  -6  11   3       26.19       30.41      2.66 o 
  -5  11   3       41.83       41.22      2.82 o 
  -4  11   3      307.34      291.68      4.40 o 
  -3  11   3       41.32       39.17      1.72 o 
  -2  11   3      222.36      234.34      8.29 o 
  -1  11   3        5.63        4.12      1.91 o 
   0  11   3      217.43      246.84      4.08 o 
   1  11   3       10.62       13.76      1.37 o 
   2  11   3       64.23       58.08      3.95 o 
   3  11   3      879.52      853.84     14.12 o 
   4  11   3       72.10       68.13      2.41 o 
   5  11   3        7.47        8.27      1.91 o 
   6  11   3       19.44       17.50      1.95 o 
   7  11   3        1.34        2.34      1.00 o 
   8  11   3        4.90        2.16      0.92 o 
  -9  12   3        1.10       -0.04      1.22 o 
  -8  12   3        6.81        8.52      1.03 o 
  -7  12   3       11.65        8.62      1.47 o 
  -6  12   3      217.16      232.80      7.30 o 
  -5  12   3        0.56        2.77      1.79 o 
  -4  12   3      119.58      115.54      2.91 o 
  -3  12   3       36.37       33.42      1.67 o 
  -2  12   3      489.86      513.93      8.74 o 
  -1  12   3       98.40      100.62      7.24 o 
   0  12   3      205.90      211.33      4.62 o 
   1  12   3      176.49      183.48      5.19 o 
   2  12   3       35.35       36.15      2.25 o 
   3  12   3      138.31      133.45      3.40 o 
   4  12   3       22.74       18.53      1.62 o 
   5  12   3       32.00       28.63      2.55 o 
   6  12   3        2.51        1.03      1.41 o 
   7  12   3        0.00        0.29      0.90 o 
  -8  13   3        2.82        4.90      0.90 o 
  -7  13   3        1.33        2.64      1.73 o 
  -6  13   3      196.91      210.66      5.72 o 
  -5  13   3        3.32        6.93      1.98 o 
  -4  13   3        6.07        5.59      1.30 o 
  -3  13   3       37.66       33.50      1.41 o 
  -2  13   3       52.99       44.45      2.83 o 
  -1  13   3        0.25       -0.38      1.62 o 
   0  13   3      279.75      266.38      4.52 o 
   1  13   3       50.26       46.79      2.14 o 
   2  13   3       37.83       34.89      1.98 o 
   3  13   3        6.57        6.61      1.35 o 
   4  13   3      200.35      203.40      3.90 o 
   5  13   3       55.75       57.78      3.14 o 
   6  13   3        0.07        0.91      1.32 o 
   7  13   3        2.01       -0.70      0.99 o 
  -8  14   3        1.68        1.73      0.74 o 
  -7  14   3       16.20       18.31      1.29 o 
  -6  14   3        5.97        6.02      1.21 o 
  -5  14   3        1.54        1.08      1.19 o 
  -4  14   3        5.47        5.50      1.30 o 
  -3  14   3       46.58       47.14      1.64 o 
  -2  14   3      212.66      211.18      5.98 o 
  -1  14   3       70.16       71.89      2.48 o 
   0  14   3       25.07       27.76      1.68 o 
   1  14   3        2.94        1.84      1.69 o 
   2  14   3       23.54       26.67      1.82 o 
   3  14   3        1.78        4.54      1.22 o 
   4  14   3       68.56       67.57      3.52 o 
   5  14   3        4.11        5.95      1.75 o 
   6  14   3        0.43        0.99      1.14 o 
  -7  15   3        1.03        0.21      0.78 o 
  -6  15   3      120.72      131.14      3.30 o 
  -5  15   3        9.66        6.67      1.18 o 
  -4  15   3       56.80       63.55      2.26 o 
  -3  15   3       57.94       64.93      5.53 o 
  -2  15   3       24.75       22.40      2.47 o 
  -1  15   3      123.64      126.07      4.63 o 
   0  15   3        4.59        3.29      1.24 o 
   1  15   3        3.34        3.41      1.19 o 
   2  15   3        0.00       -0.05      1.10 o 
   3  15   3       89.09       89.77      2.59 o 
   4  15   3      160.10      160.89      4.55 o 
   5  15   3       11.29       13.63      1.64 o 
  -7  16   3        3.69        2.81      0.64 o 
  -6  16   3        3.18        3.03      1.20 o 
  -5  16   3        1.62        1.72      0.96 o 
  -4  16   3       65.19       76.23      2.98 o 
  -3  16   3        3.21        4.51      1.89 o 
  -2  16   3        1.69        3.93      1.76 o 
  -1  16   3       24.73       28.54      3.33 o 
   0  16   3        2.42        2.23      1.16 o 
   1  16   3        9.64       10.92      1.30 o 
   2  16   3        0.05        0.82      0.98 o 
   3  16   3        2.94        2.74      0.98 o 
   4  16   3       24.23       31.45      2.21 o 
   5  16   3      124.57       96.28     24.23 o 
  -6  17   3        9.50        7.98      0.95 o 
  -5  17   3       20.00       21.35      1.20 o 
  -4  17   3       11.65        6.73      1.43 o 
  -3  17   3        0.42       -0.57      1.45 o 
  -2  17   3        5.61        5.96      1.09 o 
  -1  17   3       31.43       30.40      2.46 o 
   0  17   3       53.90       53.51      2.99 o 
   1  17   3       32.67       32.15      1.55 o 
   2  17   3        0.06        0.95      0.88 o 
   3  17   3       28.65       29.35      1.91 o 
   4  17   3        0.60        2.15      0.99 o 
  -4  18   3        8.60        9.00      1.45 o 
  -3  18   3        6.79        4.62      1.20 o 
  -2  18   3       16.47       17.35      1.68 o 
  -1  18   3        0.04        1.00      1.32 o 
   0  18   3        0.16        0.63      1.18 o 
   1  18   3       19.61       19.47      1.01 o 
   2  18   3        0.16        0.21      0.71 o 
  -3  19   3        0.43       -0.43      0.83 o 
  -2  19   3        5.27        5.96      1.05 o 
  -1  19   3       23.54       23.48      1.46 o 
   0  19   3       71.67       78.46      2.30 o 
   1  19   3        1.83        1.25      0.85 o 
 -10   0   4       10.29        9.24      1.97 o 
  -8   0   4        0.16       -1.24      1.88 o 
  -6   0   4      276.65      276.01      5.89 o 
  -4   0   4     2670.55     2817.11     15.20 o 
  -2   0   4    11172.32    11844.25    118.28 o 
   0   0   4      938.24      940.45      2.76 o 
   2   0   4       16.35       14.94      1.16 o 
   4   0   4      536.70      558.83      8.37 o 
   6   0   4        5.95        7.87      1.13 o 
   8   0   4       18.16       16.37      1.90 o 
 -12   1   4        0.24        0.23      0.80 o 
 -11   1   4        0.47        0.39      0.83 o 
 -10   1   4       11.18        9.87      1.32 o 
  -9   1   4        2.78        1.23      1.28 o 
  -8   1   4      447.82      420.74     11.18 o 
  -7   1   4      576.86      555.84      5.98 o 
  -6   1   4        5.29        8.77      1.15 o 
  -5   1   4        0.05        0.57      0.84 o 
  -4   1   4      464.23      521.51      4.86 o 
  -3   1   4       71.56       75.51      0.87 o 
  -2   1   4       18.16       25.77      0.97 o 
  -1   1   4      931.74      947.89      4.87 o 
   0   1   4      277.75      284.07      2.60 o 
   1   1   4        9.02       11.90      0.64 o 
   2   1   4      481.38      481.50      5.08 o 
   3   1   4       29.02       27.30      1.44 o 
   4   1   4      266.52      282.62      5.92 o 
   5   1   4       32.83       35.23      1.05 o 
   6   1   4      239.54      225.50      3.26 o 
   7   1   4       32.69       31.92      1.27 o 
   8   1   4       98.68       97.36      1.84 o 
   9   1   4       11.87       14.93      1.34 o 
 -12   2   4       12.07       10.29      0.93 o 
 -11   2   4        8.95        7.12      0.81 o 
 -10   2   4       64.61       60.80      2.23 o 
  -9   2   4        1.78        1.73      2.10 o 
  -8   2   4       10.48       10.46      1.35 o 
  -7   2   4      546.93      577.33      8.43 o 
  -6   2   4      117.91      114.61      2.78 o 
  -5   2   4      233.66      251.95      3.61 o 
  -4   2   4        2.58        5.05      0.47 o 
  -3   2   4     3390.29     3622.40     29.29 o 
  -2   2   4      189.51      190.19      1.86 o 
  -1   2   4      526.32      540.94      4.77 o 
   0   2   4        0.01        0.55      0.30 o 
   1   2   4      140.90      174.02      2.83 o 
   2   2   4      574.27      613.77      8.86 o 
   3   2   4      702.41      654.59      4.50 o 
   4   2   4      268.35      293.07      6.01 o 
   5   2   4      127.75      131.51      1.92 o 
   6   2   4      137.84      130.08      1.90 o 
   7   2   4      293.19      275.43      7.57 o 
   8   2   4       75.43       75.16      2.29 o 
   9   2   4        1.19        1.83      1.09 o 
 -11   3   4       17.62       19.00      0.95 o 
 -10   3   4        0.55        0.80      1.13 o 
  -9   3   4        2.35        1.90      1.13 o 
  -8   3   4        3.11        2.40      2.32 o 
  -7   3   4      200.36      209.05      3.77 o 
  -6   3   4      982.27     1009.26      7.93 o 
  -5   3   4       45.06       68.92      2.07 o 
  -4   3   4      291.20      283.81     12.81 o 
  -3   3   4     2791.29     3029.34     29.03 o 
  -2   3   4     1448.05     1471.74      7.40 o 
  -1   3   4      486.91      495.99      3.82 o 
   0   3   4      959.31     1038.93      7.82 o 
   1   3   4        9.20       12.90      0.79 o 
   2   3   4      947.38      919.20      6.95 o 
   3   3   4       94.39       94.25      1.80 o 
   4   3   4      110.64      100.01      3.68 o 
   5   3   4      583.42      567.41      7.27 o 
   6   3   4       69.03       55.90      1.82 o 
   7   3   4       51.10       47.85      1.60 o 
   8   3   4       52.03       61.10      2.58 o 
   9   3   4        9.22       10.73      1.31 o 
 -11   4   4        7.84        8.70      1.64 o 
 -10   4   4        3.65        3.77      1.69 o 
  -9   4   4       66.87       68.59      3.30 o 
  -8   4   4       28.95       25.03      1.41 o 
  -7   4   4      235.43      236.71      4.06 o 
  -6   4   4        2.70        5.60      1.08 o 
  -5   4   4      147.30      172.81     11.90 o 
  -4   4   4      142.83      147.98      2.00 o 
  -3   4   4      434.35      461.35      6.21 o 
  -2   4   4       76.65       81.98      4.53 o 
  -1   4   4        5.08        4.97      0.44 o 
   0   4   4     1300.94     1374.83      6.17 o 
   1   4   4      486.85      449.09      4.18 o 
   2   4   4      408.96      352.85      4.00 o 
   3   4   4        4.83        7.33      1.07 o 
   4   4   4      152.09      146.24      2.59 o 
   5   4   4       55.61       61.64      1.55 o 
   6   4   4       33.00       37.01      1.20 o 
   7   4   4       35.39       33.16      1.64 o 
   8   4   4       10.49       10.26      1.29 o 
   9   4   4        0.52        0.37      0.98 o 
 -11   5   4       11.12        9.87      1.01 o 
 -10   5   4       34.13       38.41      2.72 o 
  -9   5   4      203.33      186.07      5.52 o 
  -8   5   4       85.47       87.69      2.73 o 
  -7   5   4        1.09        1.18      1.24 o 
  -6   5   4       86.94       88.68      2.58 o 
  -5   5   4      217.81      221.06      5.04 o 
  -4   5   4     1078.06     1169.12     12.05 o 
  -3   5   4        0.43        0.55      0.67 o 
  -2   5   4       11.14        6.79      0.93 o 
  -1   5   4      212.02      212.74      2.69 o 
   0   5   4        0.04        1.01      0.71 o 
   1   5   4     1646.92     1818.70     37.72 o 
   2   5   4      192.07      217.80      3.11 o 
   3   5   4      774.39      772.86      5.16 o 
   4   5   4       21.08       19.11      1.28 o 
   5   5   4        0.32        0.00      0.94 o 
   6   5   4       64.46       60.48      2.03 o 
   7   5   4       30.35       21.67      1.65 o 
   8   5   4       19.08       17.13      1.92 o 
   9   5   4       13.46       13.51      1.18 o 
 -11   6   4        4.88        4.68      0.87 o 
 -10   6   4        8.56        9.50      1.72 o 
  -9   6   4        3.40        5.79      1.80 o 
  -8   6   4       12.34       12.04      1.41 o 
  -7   6   4        7.71        8.78      1.33 o 
  -6   6   4       32.47       27.03      2.96 o 
  -5   6   4      275.32      269.73      5.94 o 
  -4   6   4      172.44      180.81      4.56 o 
  -3   6   4      482.68      470.33     23.15 o 
  -2   6   4       81.81       85.50      5.91 o 
  -1   6   4     1015.42     1011.67     16.69 o 
   0   6   4      988.91     1031.39      9.29 o 
   1   6   4      921.59      974.61      6.54 o 
   2   6   4       21.73       20.33      1.08 o 
   3   6   4        0.02        1.00      1.03 o 
   4   6   4        3.79        3.17      1.14 o 
   5   6   4      335.43      314.33      4.91 o 
   6   6   4        2.91        3.27      1.20 o 
   7   6   4        0.22        0.76      1.20 o 
   8   6   4       13.58       14.90      1.77 o 
 -11   7   4        4.04        4.04      0.72 o 
 -10   7   4        5.70        4.87      1.34 o 
  -9   7   4       36.01       39.60      2.69 o 
  -8   7   4        5.38        4.95      1.30 o 
  -7   7   4       24.65       21.96      1.55 o 
  -6   7   4       17.19       17.21      1.95 o 
  -5   7   4      222.04      230.76      5.77 o 
  -4   7   4       28.41       35.65      2.53 o 
  -3   7   4       15.06       15.36      2.84 o 
  -2   7   4      987.47     1045.60     45.23 o 
  -1   7   4       69.98       75.25      1.96 o 
   0   7   4        5.66        8.61      0.94 o 
   1   7   4       63.53       64.38      1.88 o 
   2   7   4       57.12       52.46      1.73 o 
   3   7   4       65.58       71.83      3.15 o 
   4   7   4        2.14        1.50      3.19 o 
   5   7   4        1.64        1.62      1.25 o 
   6   7   4        0.56       -0.55      1.72 o 
   7   7   4       57.08       60.12      2.22 o 
   8   7   4       51.96       54.15      2.60 o 
 -11   8   4        0.37        1.03      0.85 o 
 -10   8   4       72.62       89.44      2.18 o 
  -9   8   4        0.06        0.29      1.53 o 
  -8   8   4       45.08       44.83      2.77 o 
  -7   8   4       27.13       21.78      1.54 o 
  -6   8   4       63.28       59.87      3.28 o 
  -5   8   4      334.79      307.53      6.35 o 
  -4   8   4       75.87       78.61      3.43 o 
  -3   8   4       34.32       34.79      1.72 o 
  -2   8   4      255.78      226.96      5.23 o 
  -1   8   4        7.96       11.04      2.70 o 
   0   8   4        6.72        6.91      1.00 o 
   1   8   4        5.54        7.48      1.12 o 
   2   8   4       27.65       20.97      2.14 o 
   3   8   4       97.65      102.82      3.92 o 
   4   8   4      649.86      666.98     25.30 o 
   5   8   4       38.38       33.09      1.77 o 
   6   8   4       80.50       68.55      3.65 o 
   7   8   4        2.34        1.97      1.48 o 
   8   8   4        0.43        0.70      1.09 o 
 -10   9   4       20.27       18.48     12.45 o 
  -9   9   4        3.49        1.45      1.51 o 
  -8   9   4       42.59       49.96      2.03 o 
  -7   9   4       63.73       56.21      3.37 o 
  -6   9   4       11.02       16.72      2.24 o 
  -5   9   4      256.01      242.52      5.86 o 
  -4   9   4       33.24       37.17      2.43 o 
  -3   9   4      303.69      293.18      5.74 o 
  -2   9   4       50.61       39.31      2.37 o 
  -1   9   4        4.41        7.73      2.41 o 
   0   9   4       38.02       28.29      2.78 o 
   1   9   4        0.20       -0.79      1.22 o 
   2   9   4       23.00       28.18      1.58 o 
   3   9   4       13.76        7.98      1.94 o 
   4   9   4        0.34        1.87      1.94 o 
   5   9   4       15.82       15.81      2.03 o 
   6   9   4       34.01       35.00      2.83 o 
   7   9   4        9.09       12.24      1.86 o 
   8   9   4        4.71        3.82      1.01 o 
 -10  10   4        6.43        5.07      1.27 o 
  -9  10   4       25.21       22.61      2.32 o 
  -8  10   4       28.18       24.74      2.48 o 
  -7  10   4      129.40      123.16      4.57 o 
  -6  10   4      166.78      145.85      4.86 o 
  -5  10   4       14.59       13.10      1.56 o 
  -4  10   4       37.77       40.11      1.88 o 
  -3  10   4      194.89      195.29      4.90 o 
  -2  10   4      434.63      424.03      7.19 o 
  -1  10   4       52.80       50.96      2.61 o 
   0  10   4      537.17      580.51      7.90 o 
   1  10   4       27.45       29.49      1.67 o 
   2  10   4        2.54        1.47      1.19 o 
   3  10   4       37.81       36.27      5.33 o 
   4  10   4        6.15        6.80      1.75 o 
   5  10   4      199.06      218.69      5.46 o 
   6  10   4       19.96       18.71      1.37 o 
   7  10   4        4.53        4.60      1.40 o 
  -9  11   4        4.41        5.76      1.12 o 
  -8  11   4        1.02        0.07      1.24 o 
  -7  11   4       19.07       19.97      1.60 o 
  -6  11   4       12.41       10.16      1.46 o 
  -5  11   4      105.74      103.34      8.58 o 
  -4  11   4        6.89        9.79      2.03 o 
  -3  11   4      202.59      220.44      5.38 o 
  -2  11   4       23.59       21.14      1.60 o 
  -1  11   4       84.75       91.09      2.63 o 
   0  11   4       28.26       27.55      1.43 o 
   1  11   4      102.31      102.17      2.33 o 
   2  11   4      416.69      421.68      5.59 o 
   3  11   4      288.53      289.99     14.78 o 
   4  11   4      114.92      116.37      4.37 o 
   5  11   4      103.47      100.17      3.80 o 
   6  11   4       73.19       87.32      2.28 o 
   7  11   4       15.09       16.39      1.50 o 
  -9  12   4        0.34        0.67      1.15 o 
  -8  12   4        7.35        7.73      1.23 o 
  -7  12   4      110.20      107.94      3.34 o 
  -6  12   4       54.03       47.97      2.19 o 
  -5  12   4      130.88      115.10      4.30 o 
  -4  12   4      280.86      283.75      6.45 o 
  -3  12   4        4.91        3.32      1.41 o 
  -2  12   4       81.49       88.88      2.62 o 
  -1  12   4        7.46        7.32      1.38 o 
   0  12   4      400.34      399.30      6.19 o 
   1  12   4        0.66        0.12      1.05 o 
   2  12   4       33.19       37.71      2.03 o 
   3  12   4        1.29       -0.27      1.37 o 
   4  12   4       25.77       23.81      2.35 o 
   5  12   4        2.16        1.86      1.52 o 
   6  12   4       16.31       16.43      1.15 o 
   7  12   4        0.26        1.48      0.95 o 
  -9  13   4        8.19        5.94      0.81 o 
  -8  13   4        0.25        1.09      0.95 o 
  -7  13   4        0.54        2.99      1.71 o 
  -6  13   4       31.86       33.34      2.73 o 
  -5  13   4        4.38        4.25      1.82 o 
  -4  13   4       54.75       52.86      2.21 o 
  -3  13   4        3.31        3.60      1.68 o 
  -2  13   4       50.61       50.71      2.13 o 
  -1  13   4       37.63       35.56      1.94 o 
   0  13   4      184.61      178.89      3.15 o 
   1  13   4      102.12       97.97      2.49 o 
   2  13   4       34.98       35.96      1.97 o 
   3  13   4       43.36       40.80      2.00 o 
   4  13   4       18.57       20.57      2.27 o 
   5  13   4        0.00        1.29      1.37 o 
   6  13   4        0.35       -0.10      0.80 o 
  -8  14   4        1.94        2.03      0.93 o 
  -7  14   4        7.21        9.29      1.16 o 
  -6  14   4        6.61        7.52      1.28 o 
  -5  14   4       10.46       13.81      2.79 o 
  -4  14   4       15.37       16.67      1.83 o 
  -3  14   4       52.42       50.63      3.14 o 
  -2  14   4        5.01        3.59      1.71 o 
  -1  14   4        2.19        2.63      1.07 o 
   0  14   4       22.99       21.23      1.69 o 
   1  14   4        0.18       -0.24      1.30 o 
   2  14   4        1.69        2.14      1.17 o 
   3  14   4        3.70        3.38      1.19 o 
   4  14   4        0.68        0.66      1.49 o 
   5  14   4        5.33        4.44      0.94 o 
  -7  15   4        8.06        8.84      1.37 o 
  -6  15   4       22.66       19.30      1.47 o 
  -5  15   4        0.12        0.30      1.06 o 
  -4  15   4        0.91        0.87      1.19 o 
  -3  15   4        8.71        6.65      1.82 o 
  -2  15   4       53.81       60.39      3.27 o 
  -1  15   4       64.49       65.31      1.85 o 
   0  15   4        2.93        2.97      0.98 o 
   1  15   4       10.84       15.52      1.73 o 
   2  15   4       15.15       14.67      1.54 o 
   3  15   4       14.79       19.81      1.63 o 
   4  15   4       48.05       44.21      2.40 o 
   5  15   4        3.05        4.07      1.05 o 
  -7  16   4        0.35        0.32      0.78 o 
  -6  16   4        5.42        6.46      1.22 o 
  -5  16   4       64.81       75.19      3.40 o 
  -4  16   4        0.53        0.57      1.56 o 
  -3  16   4       22.46       23.52      2.37 o 
  -2  16   4        5.68        5.56      1.32 o 
  -1  16   4       65.04       69.42      1.74 o 
   0  16   4        6.41        6.00      1.10 o 
   1  16   4        6.50        6.56      1.06 o 
   2  16   4       13.44       14.80      1.21 o 
   3  16   4        2.44        3.83      1.36 o 
   4  16   4       46.55       60.84      2.21 o 
  -6  17   4        0.01        0.57      0.54 o 
  -5  17   4       72.47       74.63      2.90 o 
  -4  17   4        0.01        0.09      0.77 o 
  -3  17   4       16.08       17.62      1.22 o 
  -2  17   4        2.89        4.00      1.04 o 
  -1  17   4        1.35        1.86      1.20 o 
   0  17   4        0.21       -0.12      0.93 o 
   1  17   4        1.51        2.44      0.82 o 
   2  17   4       28.24       29.52      2.65 o 
   3  17   4        0.94        1.48      0.97 o 
  -4  18   4       20.57       18.20      5.14 o 
  -3  18   4        1.68        1.03      0.74 o 
  -2  18   4        1.65        1.89      1.09 o 
  -1  18   4        0.39        0.82      1.06 o 
   0  18   4        2.11        3.02      1.04 o 
   1  18   4        8.48        8.02      1.05 o 
 -11   0   5       11.55       10.62      1.50 o 
  -9   0   5      159.37      162.55      7.65 o 
  -7   0   5      377.99      339.33      6.88 o 
  -5   0   5      179.06      168.47      4.80 o 
  -3   0   5     1286.14     1249.54     13.09 o 
  -1   0   5       86.89       93.14      2.78 o 
   1   0   5       99.68      123.61      3.50 o 
   3   0   5      233.64      265.25      5.72 o 
   5   0   5       56.20       51.95      1.85 o 
   7   0   5        0.01       -0.98      1.63 o 
 -11   1   5        0.00       -0.19      0.86 o 
 -10   1   5        5.36        5.98      1.18 o 
  -9   1   5       85.95       82.73      3.72 o 
  -8   1   5       95.10       80.29      3.34 o 
  -7   1   5        0.00        0.76      1.12 o 
  -6   1   5        5.59        6.50      0.93 o 
  -5   1   5        0.35        0.55      0.59 o 
  -4   1   5     2123.49     2135.00      6.69 o 
  -3   1   5       89.35      129.62      1.52 o 
  -2   1   5      266.12      280.86      1.99 o 
  -1   1   5      208.44      208.92      3.09 o 
   0   1   5      195.12      176.12      5.78 o 
   1   1   5      273.14      264.41      3.52 o 
   2   1   5       29.00       33.46      1.29 o 
   3   1   5        5.78        9.27      2.08 o 
   4   1   5        0.91        0.75      0.67 o 
   5   1   5      327.05      313.25      2.84 o 
   6   1   5       18.16       16.57      0.93 o 
   7   1   5       64.92       56.24      2.55 o 
   8   1   5       12.68       15.11      1.17 o 
 -11   2   5       15.77       13.77      1.49 o 
 -10   2   5        0.61        1.21      0.89 o 
  -9   2   5       23.00       20.63      1.58 o 
  -8   2   5       31.17       32.47      1.90 o 
  -7   2   5        1.28        1.40      1.12 o 
  -6   2   5        1.89        1.65      1.72 o 
  -5   2   5       44.32       42.41      1.39 o 
  -4   2   5       15.07       15.43      0.88 o 
  -3   2   5       45.29       48.05      1.12 o 
  -2   2   5        0.26       10.81      5.94 o 
  -1   2   5       72.68       72.60      1.98 o 
   0   2   5      425.47      452.48      8.42 o 
   1   2   5       56.65       54.63      4.84 o 
   2   2   5      621.87      649.32      5.79 o 
   3   2   5       43.17       45.73      1.81 o 
   4   2   5      120.99      105.49      1.64 o 
   5   2   5       81.74       77.17      1.55 o 
   6   2   5       17.96       20.49      1.07 o 
   7   2   5       29.70       28.57      1.93 o 
   8   2   5       15.06       13.00      1.56 o 
 -11   3   5       12.50       13.68      0.88 o 
 -10   3   5       39.42       39.89      1.51 o 
  -9   3   5       19.86       18.11      1.48 o 
  -8   3   5      149.17      131.14      3.23 o 
  -7   3   5       50.63       50.83      2.09 o 
  -6   3   5      138.87      131.39      2.95 o 
  -5   3   5        1.28        1.24      0.91 o 
  -4   3   5      126.38      138.18      3.37 o 
  -3   3   5      108.71       98.80      1.71 o 
  -2   3   5     2067.49     2263.39     14.69 o 
  -1   3   5      696.92      740.10      4.73 o 
   0   3   5       63.92       59.89      1.35 o 
   1   3   5      220.81      235.42      3.27 o 
   2   3   5      304.42      279.25      6.52 o 
   3   3   5       66.74       71.32      2.23 o 
   4   3   5      780.37      759.75      5.50 o 
   5   3   5      339.42      320.14      4.53 o 
   6   3   5      326.97      298.28      8.75 o 
   7   3   5        2.09        2.19      1.18 o 
   8   3   5       23.97       25.61      1.80 o 
 -11   4   5       86.78      100.62      3.11 o 
 -10   4   5        0.46        2.60      1.11 o 
  -9   4   5      144.24      139.99      3.22 o 
  -8   4   5       13.30       12.02      1.50 o 
  -7   4   5       31.84       33.37      1.75 o 
  -6   4   5       96.43       91.33      3.05 o 
  -5   4   5      481.99      492.14      5.31 o 
  -4   4   5       10.42        6.69      0.73 o 
  -3   4   5      124.87      132.08      2.64 o 
  -2   4   5      138.37      130.49      3.18 o 
  -1   4   5      833.64      840.56     13.07 o 
   0   4   5      186.94      190.72      3.40 o 
   1   4   5       24.32       23.77      1.99 o 
   2   4   5      202.03      190.65      3.25 o 
   3   4   5       85.59       91.00      3.66 o 
   4   4   5      160.29      144.37      2.45 o 
   5   4   5        2.28        2.74      0.78 o 
   6   4   5       13.26       16.60      1.14 o 
   7   4   5        9.10        7.13      1.78 o 
   8   4   5        0.50        1.34      1.29 o 
 -11   5   5        4.35        6.18      1.09 o 
 -10   5   5       10.97       10.49      1.33 o 
  -9   5   5      105.73      112.72      4.39 o 
  -8   5   5       21.98       18.64      2.38 o 
  -7   5   5       32.11       27.50      1.73 o 
  -6   5   5       23.03       18.54      1.97 o 
  -5   5   5       33.42       37.96      2.13 o 
  -4   5   5      158.73      178.24      3.54 o 
  -3   5   5       97.43       73.47      4.51 o 
  -2   5   5        4.03        2.30      1.77 o 
  -1   5   5      114.24      131.47      2.35 o 
   0   5   5       68.53       66.54      6.83 o 
   1   5   5       24.64       29.02      1.89 o 
   2   5   5       59.69       53.85      1.88 o 
   3   5   5       86.50       78.82      2.01 o 
   4   5   5       50.30       53.16      1.63 o 
   5   5   5      124.56      115.70      2.20 o 
   6   5   5       19.08       17.12      1.19 o 
   7   5   5        3.10        3.03      1.65 o 
   8   5   5       13.14       12.71      1.45 o 
 -11   6   5       13.90       13.08      1.58 o 
 -10   6   5        0.43        0.73      0.95 o 
  -9   6   5        6.67        4.93      1.44 o 
  -8   6   5        5.02        6.16      1.66 o 
  -7   6   5       48.47       44.45      2.05 o 
  -6   6   5        7.97        8.24      2.91 o 
  -5   6   5       40.50       30.16      2.62 o 
  -4   6   5       11.14        8.08      1.27 o 
  -3   6   5      159.88      158.96      3.13 o 
  -2   6   5        6.57        5.67      0.95 o 
  -1   6   5       53.06       63.19      2.81 o 
   0   6   5      376.49      369.00      6.30 o 
   1   6   5        0.55        0.14      1.46 o 
   2   6   5       18.85       19.33      3.70 o 
   3   6   5       35.49       27.09      1.34 o 
   4   6   5        2.86        1.44      1.32 o 
   5   6   5       18.60       14.54      1.18 o 
   6   6   5        8.57        7.60      2.03 o 
   7   6   5        8.73        6.49      1.67 o 
   8   6   5        1.98        1.86      0.98 o 
 -11   7   5        3.67        4.70      0.71 o 
 -10   7   5       13.25       14.42      1.32 o 
  -9   7   5        7.96        8.05      1.27 o 
  -8   7   5       53.89       48.69      2.31 o 
  -7   7   5        0.00        1.11      1.24 o 
  -6   7   5      133.37      129.66      7.54 o 
  -5   7   5       38.00       39.53      3.18 o 
  -4   7   5       88.84       89.77      2.71 o 
  -3   7   5      386.29      361.20      4.76 o 
  -2   7   5       25.94       19.12      1.31 o 
  -1   7   5      313.60      293.68      5.81 o 
   0   7   5       75.19       71.75      2.94 o 
   1   7   5       71.66       76.15      2.21 o 
   2   7   5       39.30       39.57      1.48 o 
   3   7   5       12.79       11.47      1.87 o 
   4   7   5      407.19      439.90      7.56 o 
   5   7   5       15.87       15.57      1.76 o 
   6   7   5        0.04       -0.67      1.66 o 
   7   7   5       17.56       15.00      1.74 o 
   8   7   5        9.86       11.92      1.11 o 
 -11   8   5        2.31        4.12      0.82 o 
 -10   8   5       23.08       24.70      3.43 o 
  -9   8   5      106.41      113.67      6.41 o 
  -8   8   5       48.88       51.33      4.55 o 
  -7   8   5        0.01       -0.80      1.25 o 
  -6   8   5      107.35       97.89      2.98 o 
  -5   8   5       37.44       42.97      2.08 o 
  -4   8   5       59.63       63.62      2.30 o 
  -3   8   5     1245.91     1254.38      9.00 o 
  -2   8   5       36.99       29.78      1.67 o 
  -1   8   5       17.27       18.02      1.91 o 
   0   8   5      163.75      182.14      4.60 o 
   1   8   5        4.05        4.44      2.55 o 
   2   8   5       12.35       11.69      1.33 o 
   3   8   5      242.45      245.01      6.09 o 
   4   8   5       30.05       35.82      2.62 o 
   5   8   5       72.93       71.72      3.69 o 
   6   8   5        4.99        3.70      1.55 o 
   7   8   5       26.07       35.16      2.14 o 
 -10   9   5       37.73       44.81      2.29 o 
  -9   9   5        0.36        0.07      1.28 o 
  -8   9   5        0.63       -0.46      1.03 o 
  -7   9   5        7.33        5.32      1.26 o 
  -6   9   5       11.51        8.57      1.35 o 
  -5   9   5        0.22        1.02      1.37 o 
  -4   9   5      306.19      312.38     10.91 o 
  -2   9   5      102.81       96.43      3.59 o 
  -1   9   5      451.67      436.83      7.82 o 
   0   9   5       25.62       25.00      1.60 o 
   1   9   5        8.17        6.02      1.33 o 
   2   9   5       36.65       35.94      1.86 o 
   3   9   5        5.90        5.75      2.00 o 
   4   9   5       38.05       35.45      2.59 o 
   5   9   5       51.33       57.77      2.12 o 
   6   9   5        2.33        1.47      1.43 o 
   7   9   5        1.67        1.93      1.07 o 
 -10  10   5        7.33        7.99      1.14 o 
  -9  10   5       20.16       18.23      2.03 o 
  -8  10   5      115.39      114.06      3.02 o 
  -7  10   5        7.89        6.11      1.41 o 
  -6  10   5       45.90       50.69      2.35 o 
  -5  10   5       63.63       64.02      9.19 o 
  -4  10   5       41.78       44.18      4.28 o 
  -3  10   5      129.63      145.85      6.00 o 
  -2  10   5      389.08      413.65     11.13 o 
  -1  10   5        0.13       -0.67      1.47 o 
   0  10   5       52.15       57.15      3.39 o 
   1  10   5       14.90       12.07      1.40 o 
   2  10   5        3.66        2.72      1.94 o 
   3  10   5       28.76       28.75      2.66 o 
   4  10   5       15.39       15.63      2.20 o 
   5  10   5       38.62       43.21      1.87 o 
   6  10   5        7.02        5.90      1.50 o 
   7  10   5        2.06        2.76      0.94 o 
  -9  11   5        1.05        0.57      1.25 o 
  -8  11   5        2.54        4.66      1.69 o 
  -7  11   5       52.38       48.82      2.23 o 
  -6  11   5       16.02       16.25      1.58 o 
  -5  11   5       35.54       36.50      3.03 o 
  -4  11   5       64.84       69.55      3.45 o 
  -3  11   5        8.15        7.62      1.29 o 
  -2  11   5        0.27        0.19      1.34 o 
  -1  11   5      167.51      177.84      4.71 o 
   0  11   5       10.52       10.94      1.83 o 
   1  11   5      113.86      120.66      4.35 o 
   2  11   5       44.34       44.27      3.14 o 
   3  11   5      184.77      183.88      5.46 o 
   4  11   5       39.16       41.08      2.72 o 
   5  11   5        9.54       12.46      1.25 o 
   6  11   5        0.52        1.13      1.14 o 
  -9  12   5        3.24        3.40      0.71 o 
  -8  12   5        1.24       -0.21      1.34 o 
  -7  12   5       18.56       18.18      1.51 o 
  -6  12   5       58.47       58.06      2.26 o 
  -5  12   5       63.54       66.70      3.37 o 
  -4  12   5      146.22      158.19      7.21 o 
  -3  12   5      123.44      127.86      7.54 o 
  -2  12   5      210.02      200.01      3.90 o 
  -1  12   5      193.74      203.03      3.61 o 
   0  12   5       44.87       42.38      1.69 o 
   1  12   5       57.07       54.78      2.02 o 
   2  12   5       14.25       15.25      2.39 o 
   3  12   5      111.29      115.74      4.42 o 
   4  12   5        4.83        4.88      1.14 o 
   5  12   5        3.18        2.70      0.94 o 
   6  12   5       36.04       37.26      1.56 o 
  -9  13   5       13.47       10.82      0.87 o 
  -8  13   5       13.35       14.34      1.52 o 
  -7  13   5        0.16        2.23      1.06 o 
  -6  13   5        2.17        3.99      1.23 o 
  -5  13   5       42.37       42.37      1.98 o 
  -4  13   5        6.69        7.54      1.39 o 
  -3  13   5        0.88        1.85      1.57 o 
  -2  13   5       97.38       98.58      3.66 o 
  -1  13   5       69.55       71.23      2.10 o 
   0  13   5       54.57       59.20      1.97 o 
   1  13   5       26.06       25.14      1.89 o 
   2  13   5       11.33       11.11      1.43 o 
   3  13   5        9.71       10.50      2.11 o 
   4  13   5        1.28        2.03      0.99 o 
   5  13   5       13.25       11.60      1.50 o 
  -8  14   5       10.22        8.51      1.07 o 
  -7  14   5        3.02        0.75      1.23 o 
  -6  14   5        4.21        5.33      1.04 o 
  -5  14   5       22.71       24.78      1.54 o 
  -4  14   5       51.35       63.65      5.03 o 
  -3  14   5       59.18       54.03      3.15 o 
  -2  14   5        1.06        0.38      0.97 o 
  -1  14   5       98.63      100.44      2.28 o 
   0  14   5        1.22        1.57      1.00 o 
   1  14   5       59.84       63.03      2.25 o 
   2  14   5       47.18       50.91      6.21 o 
   3  14   5        5.50        4.44      1.50 o 
   4  14   5        1.42        1.76      0.92 o 
  -7  15   5        0.01        0.10      0.89 o 
  -6  15   5       13.81       16.27      1.72 o 
  -5  15   5       12.71       11.49      1.80 o 
  -4  15   5       26.57       28.90      2.27 o 
  -3  15   5        5.08        4.67      1.10 o 
  -2  15   5        0.13        0.35      0.85 o 
  -1  15   5        0.92        0.67      0.86 o 
   0  15   5        3.16        2.77      0.88 o 
   1  15   5       88.30       96.31      2.46 o 
   2  15   5       44.48       41.60      3.75 o 
   3  15   5        0.42        0.89      1.35 o 
   4  15   5       16.58       14.34      1.30 o 
  -6  16   5       12.23       11.32      1.01 o 
  -5  16   5        5.38        5.12      0.86 o 
  -4  16   5        3.41        3.98      0.93 o 
  -3  16   5        4.55        6.12      1.08 o 
  -2  16   5        5.45        8.01      2.04 o 
  -1  16   5        9.43        9.49      0.85 o 
   0  16   5        1.48        1.05      0.91 o 
   1  16   5       21.89       21.62      1.24 o 
   2  16   5       20.54       19.04      1.64 o 
   3  16   5       10.68       10.39      1.21 o 
  -5  17   5        0.01        0.30      0.59 o 
  -4  17   5       49.50       54.08      1.98 o 
  -3  17   5       13.86       17.22      1.07 o 
  -2  17   5        3.18        2.99      0.84 o 
  -1  17   5        0.13        2.48      0.95 o 
   0  17   5        4.15        3.78      1.17 o 
   1  17   5        0.63        0.80      0.75 o 
   2  17   5        0.76        0.93      0.93 o 
  -3  18   5        2.04        2.01      0.83 o 
  -2  18   5        6.94        7.28      0.96 o 
  -1  18   5       17.84       16.19      1.07 o 
 -10   0   6        0.76       -1.61      1.61 o 
  -8   0   6      593.12      554.87     25.81 o 
  -6   0   6        6.82        5.86      2.07 o 
  -4   0   6       19.33       16.63      1.06 o 
  -2   0   6      188.99      220.58      4.55 o 
   0   0   6      493.56      472.38      6.91 o 
   2   0   6       22.55       21.59      2.12 o 
   4   0   6        1.31        0.93      1.22 o 
   6   0   6        8.42        6.57      1.33 o 
 -11   1   6        7.72        7.27      0.90 o 
 -10   1   6        0.26        1.09      0.99 o 
  -9   1   6       13.15       14.10      1.16 o 
  -8   1   6      305.44      280.26      3.85 o 
  -7   1   6        8.49       12.36      2.16 o 
  -6   1   6        4.44        4.72      1.92 o 
  -5   1   6       87.56       83.65      1.82 o 
  -4   1   6       53.27       54.35      1.54 o 
  -3   1   6     1416.68     1471.33      8.14 o 
  -2   1   6       20.93       18.51      3.05 o 
  -1   1   6      772.90      735.88      8.06 o 
   0   1   6      133.99      123.45      2.87 o 
   1   1   6      424.98      410.24      4.84 o 
   2   1   6      356.25      356.88      5.19 o 
   3   1   6       28.96       26.38      1.05 o 
   4   1   6      114.91      105.56      2.13 o 
   5   1   6       18.49       15.50      1.10 o 
   6   1   6       59.31       59.48      1.61 o 
   7   1   6       24.28       24.61      1.81 o 
 -11   2   6       15.87       20.03      0.84 o 
 -10   2   6        7.81        7.02      0.99 o 
  -9   2   6       36.03       32.98      1.92 o 
  -8   2   6        9.55       11.37      1.21 o 
  -7   2   6      105.86       98.43      4.22 o 
  -6   2   6        0.06        0.24      1.39 o 
  -5   2   6        0.62        1.43      0.85 o 
  -4   2   6       48.48       51.97      1.75 o 
  -3   2   6      261.78      299.22      3.62 o 
  -2   2   6      185.18      204.44     10.41 o 
  -1   2   6        9.54        5.64      0.93 o 
   0   2   6       42.89       49.66      1.78 o 
   1   2   6       23.92       34.43      2.04 o 
   2   2   6       43.98       35.82      3.07 o 
   3   2   6      124.82      117.61      2.11 o 
   4   2   6       42.47       38.46      1.44 o 
   5   2   6        0.55        0.57      0.85 o 
   6   2   6       14.80       12.75      1.13 o 
   7   2   6       13.72       11.44      1.57 o 
 -11   3   6        1.65        1.42      0.67 o 
 -10   3   6       29.84       34.10      1.35 o 
  -9   3   6       85.01       64.46      2.44 o 
  -8   3   6       32.79       31.14      1.54 o 
  -7   3   6      102.79       96.51      4.41 o 
  -6   3   6      286.15      274.96      6.78 o 
  -5   3   6       68.50       97.19     23.73 o 
  -4   3   6      123.76      117.09      2.61 o 
  -3   3   6       34.29       34.70      2.36 o 
  -2   3   6      449.75      466.13     14.49 o 
  -1   3   6       25.33       30.93      1.84 o 
   0   3   6       56.35       60.42      1.90 o 
   1   3   6      457.05      470.31      5.68 o 
   2   3   6       12.15       12.43      1.01 o 
   3   3   6        0.09        1.58      0.89 o 
   4   3   6      229.62      223.97      3.01 o 
   5   3   6      328.14      290.89      5.22 o 
   6   3   6       10.68       11.52      1.09 o 
   7   3   6        7.83        5.44      1.32 o 
 -11   4   6        2.77        1.90      0.73 o 
 -10   4   6       37.91       41.71      1.92 o 
  -9   4   6       26.01       23.65      1.37 o 
  -8   4   6       88.46       86.45      2.24 o 
  -7   4   6      106.11      100.63      2.39 o 
  -6   4   6      335.56      317.12      7.34 o 
  -5   4   6       13.38        8.67      1.32 o 
  -4   4   6       77.91       85.73      3.18 o 
  -3   4   6        3.71        9.20      1.61 o 
  -2   4   6       10.62       12.57      1.54 o 
  -1   4   6      315.84      330.19      8.43 o 
   0   4   6        0.59        0.70      3.68 o 
   1   4   6        9.93       13.23      1.29 o 
   2   4   6       24.35       22.54      1.30 o 
   3   4   6       83.80       83.45      1.83 o 
   4   4   6        2.77        2.06      0.87 o 
   5   4   6        0.84        1.51      0.96 o 
   6   4   6       21.08       19.28      1.87 o 
   7   4   6        9.66        7.09      1.48 o 
 -11   5   6        6.44        7.00      1.68 o 
 -10   5   6        2.93        3.38      1.15 o 
  -9   5   6       11.68       12.99      1.53 o 
  -8   5   6       13.99       11.58      1.50 o 
  -7   5   6       71.26       70.81      3.70 o 
  -6   5   6       63.04       66.58      3.83 o 
  -5   5   6      252.46      268.18      6.55 o 
  -4   5   6      186.54      193.71      5.25 o 
  -3   5   6       58.07       50.60      1.86 o 
  -2   5   6        1.19        1.53      1.25 o 
  -1   5   6      975.75      960.40     10.82 o 
   0   5   6      807.31      845.63     10.28 o 
   1   5   6      101.48      100.33      3.88 o 
   2   5   6       27.89       29.66      1.45 o 
   3   5   6      157.57      160.29      3.00 o 
   4   5   6       65.83       60.76      2.29 o 
   5   5   6       56.44       53.23      2.13 o 
   6   5   6       22.01       22.07      1.36 o 
   7   5   6        6.76        8.64      1.43 o 
 -11   6   6        6.56        7.28      0.73 o 
 -10   6   6        1.87        1.71      0.97 o 
  -9   6   6        0.35        0.03      1.12 o 
  -8   6   6       32.95       29.36      1.88 o 
  -7   6   6      110.15      108.56      7.11 o 
  -6   6   6      151.03      149.20      5.34 o 
  -5   6   6       44.28       45.07      3.07 o 
  -4   6   6        0.82        1.70      1.44 o 
  -3   6   6        2.83        5.42      1.36 o 
  -2   6   6      126.87      126.04      4.17 o 
  -1   6   6      293.89      315.86      6.41 o 
   0   6   6       44.41       46.14      1.96 o 
   1   6   6       56.41       59.82      2.16 o 
   2   6   6        0.51        2.62      1.40 o 
   3   6   6        1.13        0.22      1.12 o 
   4   6   6      254.49      252.53      6.21 o 
   5   6   6       12.04       11.92      1.38 o 
   6   6   6       36.95       36.31      2.40 o 
   7   6   6        0.01       -0.63      1.01 o 
 -11   7   6        0.51       -0.74      0.79 o 
 -10   7   6       14.98       16.73      1.60 o 
  -9   7   6        2.71        3.69      1.56 o 
  -8   7   6        3.78        3.60      1.26 o 
  -7   7   6        3.86        3.86      1.36 o 
  -6   7   6      177.38      174.67      7.40 o 
  -5   7   6        0.17        0.92      1.43 o 
  -4   7   6        0.88        0.47      2.05 o 
  -3   7   6       46.31       44.70      2.70 o 
  -2   7   6      173.09      183.22      5.01 o 
  -1   7   6      181.00      199.05      5.37 o 
   0   7   6       53.29       63.38      3.19 o 
   1   7   6        9.89        8.85      2.22 o 
   2   7   6       22.09       21.12      2.17 o 
   3   7   6        0.59        1.17      1.41 o 
   4   7   6        2.25        4.56      1.69 o 
   5   7   6       20.59       19.06      1.76 o 
   6   7   6        1.37        3.13      1.34 o 
   7   7   6        0.31        0.28      0.99 o 
 -10   8   6        2.70        5.07      0.88 o 
  -9   8   6        2.18        2.46      1.12 o 
  -8   8   6        0.83       -1.10      1.16 o 
  -7   8   6        1.63       -0.19      1.33 o 
  -6   8   6       67.42       70.91      2.92 o 
  -5   8   6      329.90      326.42      5.10 o 
  -4   8   6       50.82       55.12      3.11 o 
  -3   8   6      152.71      156.85      4.66 o 
  -2   8   6      198.01      211.69      6.70 o 
  -1   8   6      100.37       98.93      2.75 o 
   0   8   6       35.72       39.19      1.91 o 
   1   8   6        0.11        1.23      1.21 o 
   2   8   6       66.21       73.10      3.60 o 
   3   8   6       98.51      109.26      2.87 o 
   4   8   6       11.10       14.28      1.37 o 
   5   8   6        5.54        6.52      1.08 o 
   6   8   6        5.95        6.13      1.25 o 
 -10   9   6        0.21        0.74      1.01 o 
  -9   9   6        0.39        0.67      1.25 o 
  -8   9   6       51.30       59.48      2.13 o 
  -7   9   6        3.07        1.80      1.76 o 
  -6   9   6        2.87        3.41      1.32 o 
  -5   9   6       65.38       52.23      2.68 o 
  -4   9   6       56.73       48.44      2.92 o 
  -3   9   6      390.22      379.86      7.08 o 
  -2   9   6        4.34        5.41      1.35 o 
  -1   9   6       11.04       10.46      2.41 o 
   0   9   6        3.04        4.21      1.24 o 
   1   9   6       96.84       97.82      2.89 o 
   2   9   6      146.30      151.92      4.97 o 
   3   9   6        0.51        0.69      1.32 o 
   4   9   6        3.64        2.49      1.02 o 
   5   9   6        9.15        9.13      1.61 o 
   6   9   6       12.58       10.23      1.28 o 
 -10  10   6        8.58        8.18      0.96 o 
  -9  10   6       49.11       51.46      2.54 o 
  -8  10   6       26.78       27.36      2.40 o 
  -7  10   6       22.01       22.17      2.45 o 
  -6  10   6        2.44        4.10      1.20 o 
  -5  10   6       46.96       49.89      2.23 o 
  -4  10   6        5.45        9.94      2.40 o 
  -3  10   6       66.43       71.64      2.73 o 
  -2  10   6       58.35       68.80      2.58 o 
  -1  10   6       15.66       17.32      1.59 o 
   0  10   6       62.94       61.27      2.44 o 
   1  10   6       34.82       34.76      1.89 o 
   2  10   6      162.50      162.15      5.16 o 
   3  10   6        1.99        2.64      1.25 o 
   4  10   6        4.16        4.62      1.31 o 
   5  10   6       69.65       69.64      2.72 o 
   6  10   6        1.79        0.86      1.01 o 
  -9  11   6       56.06       66.02      2.35 o 
  -8  11   6       18.88       15.88      1.76 o 
  -7  11   6        6.41        5.21      1.82 o 
  -6  11   6        0.40        0.53      1.69 o 
  -5  11   6        3.05        3.50      1.74 o 
  -4  11   6      222.68      238.23      3.27 o 
  -3  11   6        8.58        8.42      1.38 o 
  -2  11   6       86.88       82.86      2.43 o 
  -1  11   6        0.04        4.04      2.99 o 
   0  11   6      186.69      171.66      6.65 o 
   1  11   6      128.53      142.04      3.48 o 
   2  11   6        0.90        2.67      1.79 o 
   3  11   6       34.88       36.82      2.56 o 
   4  11   6       16.12       17.55      1.19 o 
   5  11   6       16.05       11.46      1.25 o 
  -9  12   6       17.03       20.85      1.29 o 
  -8  12   6       16.86       17.12      1.55 o 
  -7  12   6        5.21        5.58      1.42 o 
  -6  12   6       39.74       40.55      2.46 o 
  -5  12   6       85.17      100.48      5.32 o 
  -4  12   6        2.39        5.58      1.26 o 
  -3  12   6       58.70       70.55      3.55 o 
  -2  12   6       81.84       81.49      3.25 o 
  -1  12   6       13.26       14.73      1.45 o 
   0  12   6        1.20        1.66      1.24 o 
   1  12   6       43.69       40.33      3.08 o 
   2  12   6       49.56       45.58      3.01 o 
   3  12   6       26.26       26.06      2.18 o 
   4  12   6       29.70       26.76      1.80 o 
  -8  13   6        6.81        7.36      0.74 o 
  -7  13   6        8.48       10.09      1.53 o 
  -6  13   6        0.47        0.97      1.34 o 
  -5  13   6        6.03        4.97      1.54 o 
  -4  13   6      101.94       93.65      3.77 o 
  -3  13   6       92.16      103.95      2.29 o 
  -2  13   6       29.11       26.20      1.47 o 
  -1  13   6        8.95        7.96      1.08 o 
   0  13   6        0.74        1.35      1.20 o 
   1  13   6        2.94        2.84      1.85 o 
   2  13   6       13.48       17.38      2.21 o 
   3  13   6       25.89       24.50      2.04 o 
   4  13   6        0.00        0.44      1.09 o 
  -7  14   6        0.01        0.04      0.67 o 
  -6  14   6       10.51       11.34      1.06 o 
  -5  14   6       13.32       11.07      1.20 o 
  -4  14   6       42.42       44.90      1.86 o 
  -3  14   6       37.01       42.70      1.48 o 
  -2  14   6       20.35       23.97      1.26 o 
  -1  14   6        5.17        3.66      0.94 o 
   0  14   6       14.78       13.46      1.19 o 
   1  14   6        1.61        1.48      1.57 o 
   2  14   6        0.74        0.23      1.41 o 
   3  14   6        0.57        1.62      1.31 o 
  -7  15   6        0.33        0.46      0.54 o 
  -6  15   6       20.19       18.55      1.06 o 
  -5  15   6       32.86       35.26      1.49 o 
  -4  15   6       32.48       33.15      3.40 o 
  -3  15   6       15.86       18.00      1.26 o 
  -2  15   6        1.11        0.84      0.78 o 
  -1  15   6       10.46        9.77      0.91 o 
   0  15   6        5.07        2.15      1.89 o 
   1  15   6        6.02        9.04      1.61 o 
   2  15   6       11.69       11.16      1.47 o 
   3  15   6        2.21        0.98      0.95 o 
  -6  16   6        3.05        2.95      0.74 o 
  -5  16   6       13.00       11.97      0.85 o 
  -4  16   6       18.88       19.37      1.12 o 
  -3  16   6        0.05       -0.07      0.74 o 
  -2  16   6       12.45       10.52      0.78 o 
  -1  16   6        0.01        0.63      0.68 o 
   0  16   6        3.73        4.57      1.19 o 
   1  16   6        7.08        8.22      1.20 o 
   2  16   6        7.91        5.26      1.00 o 
  -4  17   6       17.61       17.36      1.15 o 
  -3  17   6        0.54        0.48      0.64 o 
  -2  17   6       10.00        9.41      0.96 o 
 -11   0   7        0.05       -0.50      0.94 o 
  -9   0   7        1.35        2.13      1.11 o 
  -7   0   7       80.90       66.20      3.42 o 
  -5   0   7       23.45       22.13      2.41 o 
  -3   0   7      157.99      171.10      4.37 o 
  -1   0   7      193.98      174.09      4.54 o 
   1   0   7      112.43      110.15      4.11 o 
   3   0   7       20.68       18.97      1.59 o 
   5   0   7       35.96       35.74      1.81 o 
 -11   1   7        0.73        0.38      1.12 o 
 -10   1   7        1.67        2.05      0.82 o 
  -9   1   7        8.53        6.87      0.99 o 
  -8   1   7       12.95       15.87      1.27 o 
  -7   1   7        3.17        2.31      1.43 o 
  -6   1   7        1.00        4.88      1.62 o 
  -5   1   7       21.91       22.10      3.02 o 
  -4   1   7      890.10      908.19     10.00 o 
  -3   1   7      118.70      131.47      5.28 o 
  -2   1   7       54.01       57.85      2.68 o 
  -1   1   7       60.59       63.95      2.06 o 
   0   1   7       37.25       34.40      1.72 o 
   1   1   7      177.21      171.42      3.53 o 
   2   1   7        1.93        2.39      0.77 o 
   3   1   7       33.56       26.91      1.36 o 
   4   1   7        5.62        4.74      0.88 o 
   5   1   7        3.29        2.98      0.78 o 
   6   1   7        0.72        1.33      0.87 o 
 -11   2   7        3.11        2.93      0.72 o 
 -10   2   7        5.62        4.78      0.79 o 
  -9   2   7        0.04       -0.46      0.91 o 
  -8   2   7       34.95       39.24      2.07 o 
  -7   2   7        0.43        1.89      1.82 o 
  -6   2   7        1.68        5.47      1.73 o 
  -5   2   7      167.47      183.84      5.38 o 
  -4   2   7       51.84       54.44      2.22 o 
  -3   2   7      155.91      168.25      4.60 o 
  -2   2   7       50.69       53.49      1.85 o 
  -1   2   7        2.31        1.60      1.14 o 
   0   2   7      494.32      521.11      5.84 o 
   1   2   7       43.46       49.14      1.38 o 
   2   2   7       18.25       22.71      0.97 o 
   3   2   7       66.27       61.93      1.64 o 
   4   2   7       63.85       58.13      1.65 o 
   5   2   7        0.01        0.57      0.79 o 
   6   2   7       11.97       13.88      1.33 o 
 -11   3   7       14.83       16.12      0.94 o 
 -10   3   7       14.75       14.88      0.96 o 
  -9   3   7       13.23       11.67      1.10 o 
  -8   3   7        7.42        4.97      1.04 o 
  -7   3   7      324.65      286.95      7.06 o 
  -6   3   7      130.54      126.78      4.72 o 
  -5   3   7        3.67        1.23      2.07 o 
  -4   3   7        7.45        8.89      1.88 o 
  -3   3   7        8.79       10.78      1.89 o 
  -2   3   7        9.35        7.36      1.89 o 
  -1   3   7      193.08      195.27      3.36 o 
   0   3   7      206.27      219.48      3.83 o 
   1   3   7        3.92        4.73      1.06 o 
   2   3   7        7.57        7.76      0.88 o 
   3   3   7       25.34       16.25      1.31 o 
   4   3   7       37.81       39.39      1.86 o 
   5   3   7        7.70        7.66      1.23 o 
   6   3   7        3.66        2.07      0.98 o 
 -11   4   7        2.67        3.80      0.67 o 
 -10   4   7       30.52       31.86      1.52 o 
  -9   4   7        1.12        1.37      0.92 o 
  -8   4   7       29.00       32.09      2.00 o 
  -7   4   7       69.24       69.37      3.74 o 
  -6   4   7       14.46       14.48      2.31 o 
  -5   4   7        5.81        4.21      1.95 o 
  -4   4   7      285.68      292.63      6.77 o 
  -3   4   7        0.17        0.76      1.59 o 
  -2   4   7       15.69       16.03      1.88 o 
  -1   4   7      273.45      276.62      5.93 o 
   0   4   7       22.84       26.78      3.08 o 
   1   4   7       53.86       42.62      1.53 o 
   2   4   7        0.85        1.14      1.23 o 
   3   4   7       64.39       68.27      5.47 o 
   4   4   7       20.65       20.27      1.30 o 
   5   4   7      149.57      149.61      3.10 o 
   6   4   7       50.88       49.61      1.57 o 
 -11   5   7        7.00        8.47      0.74 o 
 -10   5   7        0.21        0.91      0.92 o 
  -9   5   7        0.00       -0.42      1.67 o 
  -8   5   7       17.09       12.51      1.42 o 
  -7   5   7        0.07        0.95      1.10 o 
  -6   5   7       18.83       23.25      2.43 o 
  -5   5   7       24.84       20.83      2.02 o 
  -4   5   7       28.73       27.76      2.58 o 
  -3   5   7       53.53       53.81      2.06 o 
  -2   5   7       10.90       12.65      1.19 o 
  -1   5   7      303.76      299.15      4.53 o 
   0   5   7       21.33       23.32      1.29 o 
   1   5   7        8.44        9.48      1.44 o 
   2   5   7        0.96       -0.03      1.30 o 
   3   5   7        9.74        9.73      1.32 o 
   4   5   7       19.67       18.26      2.09 o 
   5   5   7       20.61       20.00      2.25 o 
   6   5   7        0.11        0.56      0.83 o 
 -10   6   7        8.09        8.08      1.24 o 
  -9   6   7       12.84       13.95      1.90 o 
  -8   6   7        0.10       -0.53      1.18 o 
  -7   6   7       22.01       22.54      1.75 o 
  -6   6   7        4.68        4.41      1.84 o 
  -5   6   7       85.81       92.75      2.76 o 
  -4   6   7        0.00        0.85      1.29 o 
  -3   6   7       52.54       46.84      2.37 o 
  -2   6   7      222.36      208.10      7.12 o 
  -1   6   7       14.68       18.50      1.53 o 
   0   6   7       85.64       92.69      2.70 o 
   1   6   7        7.08        5.96      1.14 o 
   2   6   7       37.79       42.62      1.60 o 
   3   6   7       21.43       28.20      2.36 o 
   4   6   7       66.64       66.02      3.51 o 
   5   6   7       70.62       68.69      4.96 o 
   6   6   7        1.50        0.72      1.09 o 
 -10   7   7        0.02       -0.47      0.71 o 
  -9   7   7        8.43        9.98      1.22 o 
  -8   7   7       90.03       84.28      3.28 o 
  -7   7   7       41.28       37.78      2.08 o 
  -6   7   7      140.51      125.66      4.77 o 
  -5   7   7        8.98        7.53      2.17 o 
  -4   7   7      288.42      290.71      4.68 o 
  -3   7   7      162.69      148.64      3.36 o 
  -2   7   7      104.92      102.29      2.86 o 
  -1   7   7       75.93       90.65      5.03 o 
   0   7   7       99.24       90.83      2.21 o 
   1   7   7        3.47        3.30      1.35 o 
   2   7   7        0.66       -0.61      1.28 o 
   3   7   7       15.51       10.05      1.30 o 
   4   7   7       27.03       25.98      1.51 o 
   5   7   7        1.10        0.72      0.95 o 
   6   7   7        1.31        1.11      1.01 o 
 -10   8   7        0.79        1.34      0.75 o 
  -9   8   7        2.82        2.79      0.94 o 
  -8   8   7        6.42        8.35      1.18 o 
  -7   8   7        0.29       -0.52      1.23 o 
  -6   8   7        0.76        2.11      1.20 o 
  -5   8   7        9.24       11.25      2.18 o 
  -4   8   7       82.46       84.54      2.71 o 
  -3   8   7       63.92       59.83      2.30 o 
  -2   8   7      107.22      111.97      7.36 o 
  -1   8   7       10.54       13.58      1.34 o 
   0   8   7       81.28       80.15      2.51 o 
   1   8   7       62.82       54.88      3.17 o 
   2   8   7       78.12       89.64      3.88 o 
   3   8   7       10.24        9.21      1.78 o 
   4   8   7        2.33        2.81      1.05 o 
   5   8   7        6.14        5.22      0.89 o 
 -10   9   7        3.43        4.12      0.85 o 
  -9   9   7       19.88       20.50      1.86 o 
  -8   9   7        0.04       -0.67      1.59 o 
  -7   9   7       21.12       20.45      2.40 o 
  -6   9   7       16.18       11.85      2.02 o 
  -5   9   7       33.69       37.06      2.73 o 
  -4   9   7       84.33       78.03      4.56 o 
  -3   9   7      142.86      135.80      3.64 o 
  -2   9   7      117.65      117.19      3.69 o 
  -1   9   7        0.78       -0.31      0.99 o 
   0   9   7       19.15       13.31      1.49 o 
   1   9   7       25.16       22.30      2.38 o 
   2   9   7        0.17        0.05      1.64 o 
   3   9   7        0.93        2.30      1.59 o 
   4   9   7       36.70       29.31     15.53 o 
   5   9   7        4.16       -0.67      1.24 o 
  -9  10   7       11.80       15.69      1.47 o 
  -8  10   7        8.84        6.06      4.21 o 
  -7  10   7        2.77        3.21      1.03 o 
  -6  10   7        7.24        7.36      1.85 o 
  -5  10   7       50.91       51.74      1.71 o 
  -4  10   7        0.20        1.83      0.86 o 
  -3  10   7      316.67      304.46      4.12 o 
  -2  10   7      137.63      134.90      3.46 o 
  -1  10   7       58.67       49.99      4.13 o 
   0  10   7        0.05        0.15      1.23 o 
   1  10   7        2.62        2.47      1.82 o 
   2  10   7      135.49      140.76      4.66 o 
   3  10   7       41.17       37.19      2.39 o 
   4  10   7        7.13        4.84      5.51 o 
  -9  11   7       15.47       18.85      1.17 o 
  -8  11   7       13.87       11.60      4.31 o 
  -7  11   7        0.00       -0.77      1.03 o 
  -6  11   7        6.23        6.13      0.87 o 
  -5  11   7      103.77      107.68      2.22 o 
  -4  11   7       12.90       14.70      0.96 o 
  -3  11   7       77.27       76.85      2.69 o 
  -2  11   7        2.27        0.19      1.21 o 
  -1  11   7       25.94       24.49      1.88 o 
   0  11   7       22.15       19.73      1.67 o 
   1  11   7       55.17       51.79      3.25 o 
   2  11   7        7.76       10.29      1.90 o 
   3  11   7       42.11       40.19      2.27 o 
   4  11   7        2.14       -0.68      1.35 o 
  -8  12   7       15.55       16.32      0.80 o 
  -7  12   7        0.88        1.20      0.66 o 
  -6  12   7        8.10        9.93      0.93 o 
  -5  12   7        0.69       -0.12      0.88 o 
  -4  12   7      182.56      210.61      3.57 o 
  -3  12   7       75.08       74.20      1.95 o 
  -2  12   7        0.70       -0.02      1.22 o 
  -1  12   7        0.96        0.91      1.19 o 
   0  12   7        1.78        3.24      1.27 o 
   1  12   7        9.04       12.21      1.99 o 
   2  12   7       13.85       12.93      1.95 o 
   3  12   7        3.48        4.08      1.16 o 
  -7  13   7       26.24       22.10      1.04 o 
  -6  13   7       35.41       40.92      1.52 o 
  -5  13   7       11.55       10.36      1.11 o 
  -4  13   7       12.85       17.97      1.65 o 
  -3  13   7       23.14       20.48      1.46 o 
  -2  13   7        5.40        9.61      1.30 o 
  -1  13   7        2.62        3.69      1.11 o 
   0  13   7        0.11       -0.16      1.64 o 
   1  13   7        0.28       -0.27      1.32 o 
   2  13   7        2.15        0.93      1.26 o 
   3  13   7        1.49        2.81      1.08 o 
  -7  14   7       14.72       14.63      0.98 o 
  -6  14   7        0.00        0.34      0.70 o 
  -5  14   7        9.91       10.97      0.99 o 
  -4  14   7       62.55       63.84      1.85 o 
  -3  14   7        1.69        1.40      0.80 o 
  -2  14   7       14.90       17.47      1.28 o 
  -1  14   7        9.26       10.02      1.15 o 
   0  14   7       54.66       59.29      2.81 o 
   1  14   7        0.61        1.93      1.30 o 
   2  14   7        9.39        8.43      1.24 o 
  -6  15   7       16.07       13.52      1.05 o 
  -5  15   7       22.32       22.42      1.27 o 
  -4  15   7        0.00        1.51      1.93 o 
  -3  15   7        4.20        2.70      1.10 o 
  -2  15   7        0.79        0.82      0.81 o 
  -1  15   7       11.68       13.53      1.58 o 
   0  15   7        3.67        3.43      1.12 o 
   1  15   7        0.03       -1.08      1.08 o 
  -4  16   7        7.75       10.34      1.04 o 
  -3  16   7       15.42       18.66      1.27 o 
  -1  16   7       19.68       18.62      1.15 o 
   0  16   7        2.63        1.35      0.82 o 
 -10   0   8        2.25        0.28      1.25 o 
  -8   0   8       27.70       30.98      1.91 o 
  -6   0   8       93.59       80.86      3.62 o 
  -4   0   8      496.49      476.99      8.31 o 
  -2   0   8       86.25       87.98      3.69 o 
   0   0   8       24.74       23.34      2.35 o 
   2   0   8      198.15      189.89      3.93 o 
   4   0   8        6.52        8.41      1.24 o 
 -11   1   8        0.47        0.48      0.89 o 
 -10   1   8        4.96        6.62      1.04 o 
  -9   1   8       15.62       12.79      1.03 o 
  -8   1   8        1.13        1.92      0.97 o 
  -7   1   8       48.02       46.82      2.00 o 
  -6   1   8       24.02       18.04      1.56 o 
  -5   1   8      203.20      204.35      3.95 o 
  -4   1   8       43.16       43.73      2.06 o 
  -3   1   8      298.47      332.05      4.92 o 
  -2   1   8       31.50       31.90      4.12 o 
  -1   1   8       29.15       27.60      1.69 o 
   0   1   8      114.63      114.05      3.06 o 
   1   1   8        1.41        2.01      1.03 o 
   2   1   8      125.99      129.89      4.20 o 
   3   1   8        8.79        8.38      0.92 o 
   4   1   8        6.78        5.40      0.93 o 
   5   1   8       10.40        7.36      1.50 o 
 -11   2   8        1.95        0.40      0.80 o 
 -10   2   8        0.01       -0.08      0.66 o 
  -9   2   8        1.29        0.87      0.79 o 
  -8   2   8        1.37        0.96      0.94 o 
  -7   2   8        8.06        8.24      1.96 o 
  -6   2   8       39.20       36.86      2.87 o 
  -5   2   8       75.58       63.90      2.28 o 
  -4   2   8       60.35       66.03      3.24 o 
  -3   2   8      452.79      461.94      5.73 o 
  -2   2   8       25.65       20.40      3.04 o 
  -1   2   8      189.68      171.83      3.64 o 
   0   2   8       17.29       18.01      1.39 o 
   1   2   8        4.49        3.62      0.97 o 
   2   2   8       34.04       36.43      1.64 o 
   3   2   8        8.89       10.88      1.13 o 
   4   2   8        8.58        7.54      0.92 o 
   5   2   8        8.22        6.46      0.95 o 
 -11   3   8        5.10        4.87      0.89 o 
 -10   3   8        0.04       -0.36      0.66 o 
  -9   3   8        4.88        3.98      0.85 o 
  -8   3   8       33.15       31.09      1.46 o 
  -7   3   8        7.13        8.54      2.23 o 
  -6   3   8      150.01      137.26      5.00 o 
  -5   3   8       69.55       73.40      3.70 o 
  -4   3   8       17.55       17.58      2.32 o 
  -3   3   8       14.20       15.28      1.19 o 
  -2   3   8      233.16      230.03      7.73 o 
  -1   3   8       43.19       37.86      1.88 o 
   0   3   8       84.61       73.75      1.99 o 
   1   3   8       21.64       23.50      1.34 o 
   2   3   8        7.63        6.68      1.27 o 
   3   3   8       59.72       61.05      2.05 o 
   4   3   8        0.00        0.76      0.82 o 
   5   3   8        9.70        6.86      0.96 o 
 -11   4   8        2.18        2.16      0.75 o 
 -10   4   8        3.09        3.12      0.79 o 
  -9   4   8        1.11        2.30      0.88 o 
  -8   4   8        0.04        1.39      0.94 o 
  -7   4   8       35.74       39.53      2.97 o 
  -6   4   8       34.00       30.50      2.77 o 
  -5   4   8       39.97       37.24      2.87 o 
  -4   4   8       52.34       57.27      4.01 o 
  -3   4   8       45.13       43.42      2.46 o 
  -2   4   8       86.87       83.23      2.46 o 
  -1   4   8       77.29       73.18      2.41 o 
   0   4   8       20.41       18.47      1.88 o 
   1   4   8       38.59       37.55      1.91 o 
   2   4   8       38.99       30.71      1.76 o 
   3   4   8        0.38        0.45      0.92 o 
   4   4   8      155.37      146.42      2.87 o 
   5   4   8        3.65        2.53      1.01 o 
 -10   5   8        0.10        0.67      0.75 o 
  -9   5   8       25.61       23.81      1.52 o 
  -8   5   8        7.08        4.90      1.15 o 
  -7   5   8        3.79        5.31      1.99 o 
  -6   5   8        6.74        7.18      2.02 o 
  -5   5   8        4.95        5.66      1.76 o 
  -4   5   8       11.64       12.38      1.35 o 
  -3   5   8       24.55       29.01      1.72 o 
  -2   5   8        2.57        0.54      1.18 o 
  -1   5   8      130.32      122.75      7.68 o 
   0   5   8        3.40        2.51      1.01 o 
   1   5   8      217.99      238.13      5.33 o 
   2   5   8       30.37       34.67      2.13 o 
   3   5   8       13.88       11.30      2.03 o 
   4   5   8       17.59       19.72      1.30 o 
   5   5   8        0.11        0.37      0.96 o 
 -10   6   8        0.36        1.28      0.67 o 
  -9   6   8       11.10        9.97      1.25 o 
  -8   6   8        2.61        2.33      1.13 o 
  -7   6   8       73.12       65.69      3.03 o 
  -6   6   8        9.07        8.74      1.93 o 
  -5   6   8       14.18       17.49      1.46 o 
  -4   6   8        5.05        5.36      1.30 o 
  -3   6   8       35.47       35.02      2.15 o 
  -2   6   8       83.73       72.80      2.66 o 
  -1   6   8       39.55       36.87      1.88 o 
   0   6   8        2.38        2.42      1.25 o 
   1   6   8        2.60        1.66      1.02 o 
   2   6   8        2.93        2.52      1.22 o 
   3   6   8        0.59       -0.08      1.67 o 
   4   6   8        2.93        3.28      1.31 o 
   5   6   8        8.42        8.22      1.05 o 
 -10   7   8        0.21        0.52      0.63 o 
  -9   7   8        0.64        0.34      0.85 o 
  -8   7   8        4.29        4.22      1.07 o 
  -7   7   8       24.46       17.51      1.55 o 
  -6   7   8       99.13      105.54      7.32 o 
  -5   7   8       41.73       32.78      1.75 o 
  -4   7   8        1.69        3.91      1.22 o 
  -3   7   8       97.01       95.28      5.93 o 
  -2   7   8       44.99       37.42      1.98 o 
  -1   7   8        0.70       -0.12      0.93 o 
   0   7   8        6.46        3.92      1.14 o 
   1   7   8       13.62       13.55      1.38 o 
   2   7   8        0.77        0.62      1.79 o 
   3   7   8        2.84        6.16      1.60 o 
   4   7   8        0.46        2.34      1.24 o 
 -10   8   8        0.55       -0.31      0.73 o 
  -9   8   8        0.12       -0.26      0.78 o 
  -8   8   8        0.76        1.19      0.94 o 
  -7   8   8        0.40        1.24      1.09 o 
  -6   8   8        8.46       11.63      1.03 o 
  -5   8   8       14.48       13.30      2.60 o 
  -4   8   8       17.29       16.38      1.52 o 
  -3   8   8        1.28       -0.04      1.29 o 
  -2   8   8        5.10        4.90      1.12 o 
  -1   8   8        5.98        5.38      1.04 o 
   0   8   8       16.97       15.53      1.34 o 
   1   8   8      115.46      120.96      2.84 o 
   2   8   8      142.96      151.66      4.42 o 
   3   8   8        0.03        1.50      1.31 o 
   4   8   8        0.02       -1.17      1.17 o 
  -9   9   8        1.30        1.03      0.94 o 
  -8   9   8        0.17       -0.45      1.19 o 
  -7   9   8        0.55       -0.25      1.91 o 
  -6   9   8        2.03        4.08      1.09 o 
  -5   9   8        7.15        6.47      1.14 o 
  -4   9   8        0.32        0.59      1.05 o 
  -3   9   8        2.20        1.51      0.90 o 
  -2   9   8       42.33       41.34      2.44 o 
  -1   9   8       17.14       20.68      1.27 o 
   0   9   8       24.23       28.80      2.66 o 
   1   9   8       42.12       48.90      2.88 o 
   2   9   8        0.46        0.96      1.58 o 
   3   9   8       38.84       37.79     22.61 o 
   4   9   8        2.41        2.54      1.11 o 
  -9  10   8        2.11        3.94      0.77 o 
  -8  10   8        2.17        0.80      0.76 o 
  -7  10   8        0.46        0.50      0.70 o 
  -6  10   8       18.93       15.31      0.83 o 
  -5  10   8       25.46       20.20      1.20 o 
  -4  10   8        0.84        1.19      0.94 o 
  -3  10   8        0.01        1.03      0.91 o 
  -2  10   8       42.45       40.52      1.54 o 
  -1  10   8        0.47        1.55      1.18 o 
   0  10   8        0.90       -1.55      1.55 o 
   1  10   8       25.63       25.60      2.20 o 
   2  10   8        6.59        9.49      1.58 o 
   3  10   8        7.36        5.36      3.63 o 
  -8  11   8        1.93        2.55      1.71 o 
  -7  11   8        6.79        8.33      0.87 o 
  -6  11   8        5.41        6.15      0.97 o 
  -5  11   8        5.57        5.07      0.87 o 
  -4  11   8       44.98       44.30      1.96 o 
  -3  11   8        0.89       -0.43      1.10 o 
  -2  11   8        0.09        0.41      1.16 o 
  -1  11   8        0.16        0.56      1.14 o 
   0  11   8        1.81       -0.59      1.62 o 
   1  11   8        0.02        1.62      1.57 o 
   2  11   8       35.60       42.84      2.21 o 
  -7  12   8        3.71        4.98      0.69 o 
  -6  12   8       11.95       13.48      4.41 o 
  -5  12   8        2.86        0.36      0.77 o 
  -4  12   8       36.36       45.35      1.81 o 
  -3  12   8       10.41       10.60      1.27 o 
  -2  12   8        3.08        2.79      1.17 o 
  -1  12   8       23.46       22.74      2.16 o 
   0  12   8       33.11       40.15      2.53 o 
   1  12   8        0.71        0.07      1.14 o 
   2  12   8       10.57       13.09      0.88 o 
  -6  13   8       20.17       21.94      1.47 o 
  -5  13   8        2.05        1.00      1.08 o 
  -4  13   8       17.36       17.29      1.82 o 
  -3  13   8       14.43       15.34      1.25 o 
  -2  13   8       33.15       35.64      1.83 o 
  -1  13   8       10.14       12.93      1.66 o 
   0  13   8       21.13       20.50      1.78 o 
   1  13   8        2.63        1.76      1.05 o 
  -6  14   8       10.62       11.49      0.94 o 
  -5  14   8        0.26       -0.36      0.92 o 
  -4  14   8        1.13        0.19      0.98 o 
  -3  14   8        3.27        2.69      0.92 o 
  -2  14   8        6.46        6.87      1.34 o 
  -1  14   8       26.36       29.49      1.86 o 
   0  14   8        0.62       -0.14      1.08 o 
   1  14   8        2.33       -0.54      0.79 o 
  -4  15   8       11.65       12.72      1.07 o 
  -2  15   8        0.75        0.20      0.90 o 
  -1  15   8        0.49        0.27      0.85 o 
  -9   0   9       10.75       12.79      1.74 o 
  -7   0   9        0.19       -0.16      1.69 o 
  -5   0   9      118.46      102.15      4.08 o 
  -3   0   9       35.62       31.52      2.65 o 
  -1   0   9       73.23       63.22      3.46 o 
   1   0   9      236.88      231.87      4.22 o 
   3   0   9      122.72      100.91      3.67 o 
 -10   1   9        0.41        0.38      0.69 o 
  -9   1   9        7.75        6.74      0.82 o 
  -8   1   9        1.50        2.81      0.84 o 
  -7   1   9        1.11        1.42      1.10 o 
  -6   1   9       81.81       83.62      4.42 o 
  -5   1   9       30.65       24.32      1.64 o 
  -4   1   9        0.02       -1.26      1.26 o 
  -3   1   9        0.82        1.28      1.19 o 
  -2   1   9        7.01        7.65      1.24 o 
  -1   1   9       37.47       42.14      1.65 o 
   0   1   9      118.45      111.20      2.47 o 
   1   1   9      163.60      158.74      4.02 o 
   2   1   9       11.22       10.22      1.91 o 
   3   1   9       12.22       11.85      1.51 o 
   4   1   9        0.04        0.46      0.79 o 
 -10   2   9        9.91       10.40      1.59 o 
  -9   2   9        3.29        3.35      0.74 o 
  -8   2   9       16.63       19.61      1.20 o 
  -7   2   9        7.46        5.06      1.66 o 
  -6   2   9       14.21       14.68      2.12 o 
  -5   2   9       37.20       36.55      1.87 o 
  -4   2   9       99.02       95.53      5.08 o 
  -3   2   9       31.27       27.63      1.73 o 
  -2   2   9       52.57       57.82      2.36 o 
  -1   2   9        3.97        4.99      1.23 o 
   0   2   9      293.12      274.41      3.69 o 
   1   2   9        5.88        7.50      1.12 o 
   2   2   9       17.09       18.45      2.01 o 
   3   2   9        1.53        0.85      1.01 o 
   4   2   9        7.90        7.01      1.35 o 
 -10   3   9        0.01       -0.33      0.65 o 
  -9   3   9        0.94        1.49      0.71 o 
  -8   3   9        3.38        3.90      0.85 o 
  -7   3   9        3.07        2.22      1.53 o 
  -6   3   9        0.10        0.37      1.58 o 
  -5   3   9        0.34        1.29      1.76 o 
  -4   3   9        8.69       11.20      1.43 o 
  -3   3   9       14.62       12.96      1.36 o 
  -2   3   9      108.49      107.88      3.01 o 
  -1   3   9      112.94      111.86      4.28 o 
   0   3   9        3.21        3.25      0.89 o 
   1   3   9       17.15       26.65      1.64 o 
   2   3   9       32.20       29.32      1.71 o 
   3   3   9        6.88        8.91      1.35 o 
   4   3   9        1.83        2.03      1.13 o 
 -10   4   9        0.65        0.77      0.61 o 
  -9   4   9        6.88        7.45      1.26 o 
  -8   4   9        5.86        4.41      0.89 o 
  -7   4   9        7.89        6.77      1.75 o 
  -6   4   9        1.75        0.40      1.51 o 
  -5   4   9       59.86       56.46      3.30 o 
  -4   4   9        6.67        6.91      1.91 o 
  -3   4   9       91.53       88.87      4.06 o 
  -2   4   9       28.36       32.99      2.54 o 
  -1   4   9       70.17       66.97      3.85 o 
   0   4   9        0.35        2.07      1.19 o 
   1   4   9        1.99        2.47      1.04 o 
   2   4   9       20.52       21.78      1.50 o 
   3   4   9       34.51       36.35      2.44 o 
   4   4   9        7.53        7.01      1.24 o 
 -10   5   9        2.99        3.26      0.56 o 
  -9   5   9        1.85        3.11      1.74 o 
  -8   5   9        0.60        0.23      1.01 o 
  -7   5   9        0.42        0.36      1.42 o 
  -6   5   9       18.93       11.02      1.90 o 
  -5   5   9        3.42        4.12      1.95 o 
  -4   5   9      117.62      106.12      3.74 o 
  -3   5   9       10.75       10.72      2.11 o 
  -2   5   9       14.83       16.58      2.15 o 
  -1   5   9       45.14       45.19      2.25 o 
   0   5   9        4.57        5.77      1.35 o 
   1   5   9        4.00        3.27      0.95 o 
   2   5   9        2.53        2.58      1.67 o 
   3   5   9        1.89        0.91      1.35 o 
   4   5   9        0.09        0.00      0.95 o 
  -9   6   9        2.39        2.28      0.74 o 
  -8   6   9        2.33        0.94      1.02 o 
  -7   6   9       18.00       18.33      1.43 o 
  -6   6   9        9.31       10.36      2.11 o 
  -5   6   9        4.00        5.24      1.39 o 
  -4   6   9      122.02      117.41      3.01 o 
  -3   6   9        0.55        0.86      1.68 o 
  -2   6   9        6.74        8.31      1.63 o 
  -1   6   9        9.95        6.61      1.14 o 
   0   6   9        1.30        0.23      1.10 o 
   1   6   9       26.70       32.91      2.50 o 
   2   6   9       20.50       22.86      2.13 o 
   3   6   9       13.62       14.89      1.66 o 
   4   6   9        0.09        0.50      0.90 o 
  -9   7   9        1.99        1.68      0.69 o 
  -8   7   9        0.57        0.80      0.90 o 
  -7   7   9        5.13        4.77      1.04 o 
  -6   7   9       10.17        7.72      1.86 o 
  -5   7   9        0.10       -0.71      1.06 o 
  -4   7   9        0.01        1.79      1.07 o 
  -3   7   9      184.17      185.47      5.96 o 
  -2   7   9       45.14       45.36      2.83 o 
  -1   7   9       21.85       23.16      2.44 o 
   0   7   9        3.40        4.14      1.36 o 
   1   7   9       19.53       29.24      2.08 o 
   2   7   9        2.73        4.17      1.45 o 
   3   7   9        0.49       -0.39      1.06 o 
  -9   8   9        9.80       10.71      1.14 o 
  -8   8   9        1.39        0.98      0.82 o 
  -7   8   9        0.10        0.64      0.94 o 
  -6   8   9        0.07       -0.09      0.84 o 
  -5   8   9        1.27       -1.57      1.75 o 
  -4   8   9        3.39        2.45      1.09 o 
  -3   8   9        5.70        7.15      1.21 o 
  -2   8   9       12.14        8.85      1.17 o 
  -1   8   9        7.21        7.18      1.59 o 
   0   8   9       17.97       21.57      1.41 o 
   1   8   9       13.49       20.06      2.02 o 
   2   8   9        0.17        0.56      1.26 o 
   3   8   9        0.40       -0.73      1.04 o 
  -8   9   9        1.28        1.94      0.97 o 
  -7   9   9        1.33        1.14      1.22 o 
  -6   9   9       14.28       13.43      0.91 o 
  -5   9   9        0.03        0.01      0.79 o 
  -4   9   9        3.74        3.70      0.84 o 
  -3   9   9        8.00       10.94      1.05 o 
  -2   9   9       13.28       12.45      1.27 o 
  -1   9   9        3.07        2.98      1.12 o 
   0   9   9       87.73       97.22      3.61 o 
   1   9   9        7.44        5.38      1.38 o 
   2   9   9       12.11        8.80      6.93 o 
  -8  10   9        4.72        3.60      0.83 o 
  -7  10   9       19.95       22.22      1.56 o 
  -6  10   9        4.26        4.31      0.69 o 
  -5  10   9        5.67        5.97      0.77 o 
  -4  10   9        1.23        1.35      0.75 o 
  -3  10   9        2.83        4.25      0.84 o 
  -2  10   9        1.78        2.47      1.02 o 
  -1  10   9        0.00       -0.31      1.43 o 
   0  10   9       12.33        9.39      1.61 o 
   1  10   9        2.03        2.23      1.24 o 
   2  10   9        1.17        0.37      1.00 o 
  -7  11   9        0.57        0.61      0.88 o 
  -6  11   9        5.91        8.83      0.85 o 
  -5  11   9       17.30       19.49      0.88 o 
  -4  11   9       16.08       16.32      0.89 o 
  -3  11   9        2.24        2.98      1.03 o 
  -2  11   9        3.42        2.28      1.48 o 
  -1  11   9        3.35        5.25      1.45 o 
   0  11   9        0.03       -0.93      1.33 o 
   1  11   9       10.55        9.30      1.18 o 
  -6  12   9        6.21        4.76      0.85 o 
  -5  12   9        5.53        7.76      0.82 o 
  -4  12   9        5.07        5.83      0.87 o 
  -3  12   9        0.08        1.05      1.17 o 
  -2  12   9        3.73        3.03      1.23 o 
  -1  12   9        4.87        6.55      1.35 o 
   0  12   9        2.60        1.34      0.96 o 
  -4  13   9        0.72        0.92      1.00 o 
  -3  13   9        0.00       -0.72      1.00 o 
  -2  13   9        3.50        4.77      1.07 o 
  -1  13   9        0.65        0.33      0.98 o 
   0  13   9        1.97       -0.04      0.81 o 
  -8   0  10        1.27        0.44      0.84 o 
  -6   0  10       11.94       12.11      1.65 o 
  -4   0  10        0.32       -0.75      1.46 o 
  -2   0  10       30.36       23.63      2.27 o 
   0   0  10       28.37       24.88      1.51 o 
   2   0  10        9.10        7.25      1.46 o 
 -10   1  10        3.78        4.29      0.70 o 
  -9   1  10        0.63        1.51      0.80 o 
  -8   1  10        1.05        0.84      0.71 o 
  -7   1  10       18.09       21.43      1.85 o 
  -6   1  10        0.00       -0.83      1.00 o 
  -5   1  10       14.68       16.18      2.10 o 
  -4   1  10        9.26       10.68      1.22 o 
  -3   1  10       22.74       27.56      1.67 o 
  -2   1  10        2.73        2.04      1.12 o 
  -1   1  10        3.49        5.55      0.88 o 
   0   1  10       11.50       13.06      0.93 o 
   1   1  10       31.47       28.28      2.48 o 
   2   1  10        0.05        0.32      0.81 o 
   3   1  10        1.77        3.13      0.98 o 
 -10   2  10        0.08        0.05      0.72 o 
  -9   2  10        2.07       -0.02      0.87 o 
  -8   2  10        0.00        0.62      0.69 o 
  -7   2  10        0.02       -0.23      1.31 o 
  -6   2  10       27.30       24.32      2.15 o 
  -5   2  10       34.25       34.35      1.63 o 
  -4   2  10       27.44       25.81      1.58 o 
  -3   2  10        3.01        3.61      1.12 o 
  -2   2  10        3.94        3.86      1.14 o 
  -1   2  10        2.69        3.31      1.11 o 
   0   2  10        5.25        6.95      0.95 o 
   1   2  10        0.30        2.46      0.95 o 
   2   2  10        4.16        4.84      0.88 o 
   3   2  10        0.46       -0.38      0.88 o 
  -9   3  10        0.00        0.35      0.55 o 
  -8   3  10        2.44        2.39      0.70 o 
  -7   3  10        2.31        1.49      1.29 o 
  -6   3  10        8.68        9.31      1.71 o 
  -5   3  10        6.05        4.87      1.56 o 
  -4   3  10       15.43       17.20      1.38 o 
  -3   3  10        1.69        0.82      1.10 o 
  -2   3  10        2.90        2.17      1.09 o 
  -1   3  10       31.79       35.66      1.41 o 
   0   3  10        6.44        3.94      1.20 o 
   1   3  10        0.63        0.10      0.93 o 
   2   3  10       74.56       76.34      2.86 o 
   3   3  10       10.28        8.75      1.20 o 
  -9   4  10        0.01        0.30      0.60 o 
  -8   4  10        0.39        0.52      0.65 o 
  -7   4  10        0.23        1.16      1.17 o 
  -6   4  10       10.43       10.40      1.84 o 
  -5   4  10        2.48        2.85      1.62 o 
  -4   4  10        3.53        2.69      1.56 o 
  -3   4  10        1.05        2.94      1.78 o 
  -2   4  10        0.26        0.36      1.05 o 
  -1   4  10        3.35        3.06      1.16 o 
   0   4  10        8.20        6.46      1.62 o 
   1   4  10        8.72        9.07      1.63 o 
   2   4  10       28.18       30.82      2.03 o 
   3   4  10       11.78        9.05      1.18 o 
  -9   5  10        9.33        9.83      0.70 o 
  -8   5  10        0.12        0.23      0.73 o 
  -7   5  10        7.24        5.41      0.81 o 
  -6   5  10        2.77        2.59      1.47 o 
  -5   5  10       17.70       15.03      1.95 o 
  -4   5  10        0.07        0.60      1.55 o 
  -3   5  10       20.96       23.09      2.28 o 
  -2   5  10        0.33       -0.46      1.48 o 
  -1   5  10        0.35        2.01      1.08 o 
   0   5  10        4.28        5.36      1.04 o 
   1   5  10       81.81       83.91      3.24 o 
   2   5  10        5.31        6.85      1.39 o 
   3   5  10        1.91        1.56      0.76 o 
  -9   6  10        0.08        0.29      0.71 o 
  -8   6  10       13.75       12.87      1.58 o 
  -7   6  10        0.81        0.64      0.82 o 
  -6   6  10        1.26       -0.43      1.40 o 
  -5   6  10        3.94        4.02      1.61 o 
  -4   6  10        0.35       -0.07      1.27 o 
  -3   6  10        9.62       10.21      1.80 o 
  -2   6  10        1.57        1.64      1.00 o 
  -1   6  10        1.58        1.18      0.96 o 
   0   6  10        2.56        2.46      0.95 o 
   1   6  10        0.03       -0.83      1.30 o 
   2   6  10       59.54       78.81      2.58 o 
  -8   7  10        1.13        1.69      0.67 o 
  -7   7  10        1.85        0.84      0.83 o 
  -6   7  10        0.31        0.68      0.88 o 
  -5   7  10        0.02       -1.26      1.26 o 
  -4   7  10       50.01       47.56      2.72 o 
  -3   7  10        0.85        2.34      1.03 o 
  -2   7  10       27.84       33.11      1.64 o 
  -1   7  10        5.46        4.58      0.92 o 
   0   7  10        0.66        1.71      0.86 o 
   1   7  10       31.57       31.76      2.00 o 
   2   7  10        4.08        7.35      1.15 o 
  -8   8  10        0.52       -0.20      0.78 o 
  -7   8  10        0.52        1.07      0.72 o 
  -6   8  10        0.38        0.42      0.75 o 
  -5   8  10        0.17        0.64      0.86 o 
  -4   8  10        0.39        0.16      0.85 o 
  -3   8  10       22.57       19.77      1.35 o 
  -2   8  10        0.05        0.32      0.93 o 
  -1   8  10       36.16       38.99      1.50 o 
   0   8  10       31.87       36.81      1.95 o 
   1   8  10       23.24       22.68      1.69 o 
  -7   9  10        9.98       10.99      1.04 o 
  -6   9  10        0.72        0.51      0.81 o 
  -5   9  10        1.67        2.40      0.77 o 
  -4   9  10        0.01       -0.19      0.78 o 
  -3   9  10       16.21       16.57      1.14 o 
  -2   9  10        4.97        4.46      0.85 o 
  -1   9  10        3.92        2.31      1.41 o 
   0   9  10        3.02        1.95      1.10 o 
   1   9  10       29.68       32.20      1.59 o 
  -6  10  10        2.92        2.62      0.65 o 
  -5  10  10        0.30        0.08      0.71 o 
  -4  10  10        0.06        0.11      0.75 o 
  -3  10  10        0.08        0.07      0.75 o 
  -2  10  10       20.00       21.90      1.69 o 
  -1  10  10       17.34       19.44      1.55 o 
   0  10  10        1.05        1.22      0.97 o 
  -5  11  10       15.23       16.16      1.06 o 
  -4  11  10        0.01       -0.33      0.97 o 
  -3  11  10        2.53        3.17      1.00 o 
  -2  11  10        2.71        2.78      0.99 o 
  -1  11  10       16.62       13.36      1.17 o 
  -3  12  10        5.30        4.00      0.82 o 
  -7   0  11        1.03        0.65      1.11 o 
  -5   0  11        3.16        2.53      1.23 o 
  -3   0  11       17.15       21.87      1.91 o 
  -1   0  11        0.07        0.53      1.21 o 
   1   0  11        1.31        2.30      0.97 o 
  -8   1  11        6.57        6.20      0.99 o 
  -7   1  11       14.25       12.85      1.32 o 
  -6   1  11       29.02       43.15      1.41 o 
  -5   1  11        0.00        0.05      0.85 o 
  -4   1  11        0.65        1.36      0.87 o 
  -3   1  11        0.59        1.00      0.94 o 
  -2   1  11        0.42       -0.40      0.90 o 
  -1   1  11        1.57        2.07      1.14 o 
   0   1  11        0.01        0.34      1.14 o 
   1   1  11        0.09       -0.75      0.96 o 
  -8   2  11        0.28        0.54      0.51 o 
  -7   2  11        2.09        3.14      1.01 o 
  -6   2  11        2.26        0.51      1.07 o 
  -5   2  11        0.93        0.43      0.89 o 
  -4   2  11       10.90       12.28      1.09 o 
  -3   2  11        1.20        2.18      1.45 o 
  -2   2  11        0.18       -0.34      0.76 o 
  -1   2  11        1.27        1.43      0.89 o 
   0   2  11        1.41        1.50      1.04 o 
   1   2  11       11.37       13.04      1.16 o 
  -8   3  11        0.00        0.79      0.49 o 
  -7   3  11        4.84        4.39      0.62 o 
  -6   3  11        0.01       -0.21      1.05 o 
  -5   3  11        0.24        1.81      1.19 o 
  -4   3  11        4.10        5.00      1.43 o 
  -3   3  11        0.29        1.93      0.98 o 
  -2   3  11        8.32        8.37      0.92 o 
  -1   3  11        0.00        0.35      0.82 o 
   0   3  11        0.38       -1.05      1.05 o 
   1   3  11        1.47        1.78      0.90 o 
  -8   4  11        0.26        0.37      0.56 o 
  -7   4  11        0.98        1.39      0.58 o 
  -6   4  11        0.04       -0.98      1.08 o 
  -5   4  11        7.19        9.01      1.45 o 
  -4   4  11       10.14       10.86      1.70 o 
  -3   4  11       13.62       14.36      1.89 o 
  -2   4  11        0.13        0.10      0.72 o 
  -1   4  11        1.95        2.47      0.76 o 
   0   4  11        1.21        0.71      1.06 o 
   1   4  11        3.98        3.67      0.86 o 
  -8   5  11        3.22        1.97      0.71 o 
  -7   5  11        4.90        6.94      0.78 o 
  -6   5  11        0.02        0.45      0.97 o 
  -5   5  11        2.13        1.33      1.25 o 
  -4   5  11        0.06        0.92      1.15 o 
  -3   5  11        0.38        1.45      0.86 o 
  -2   5  11        2.39        2.91      0.88 o 
  -1   5  11        1.70        1.00      0.90 o 
   0   5  11        5.98        7.11      1.12 o 
   1   5  11        0.04       -0.76      0.79 o 
  -7   6  11        4.98        4.35      0.62 o 
  -6   6  11        1.59        2.97      0.73 o 
  -5   6  11        0.59        0.68      1.18 o 
  -4   6  11       11.05       11.87      1.00 o 
  -3   6  11        2.54        3.61      0.88 o 
  -2   6  11       12.86       12.56      1.02 o 
  -1   6  11        3.80        3.18      0.63 o 
   0   6  11        2.81        4.15      0.98 o 
  -7   7  11        0.59        1.55      0.68 o 
  -6   7  11        2.21        2.93      0.66 o 
  -5   7  11        0.85        1.63      0.73 o 
  -4   7  11        9.17       12.93      1.03 o 
  -3   7  11        1.55        0.93      0.76 o 
  -2   7  11        0.04       -0.72      0.74 o 
  -1   7  11        3.91        3.42      1.27 o 
   0   7  11        1.86        2.47      0.80 o 
  -6   8  11        0.64        1.03      0.56 o 
  -5   8  11        3.05        4.26      0.65 o 
  -4   8  11        6.20        7.64      1.14 o 
  -3   8  11        0.02        0.34      0.66 o 
  -2   8  11        0.94        1.21      0.66 o 
  -1   8  11        0.22        0.32      0.82 o 
  -5   9  11        0.31        0.34      0.79 o 
  -4   9  11        0.52        0.83      0.81 o 
  -3   9  11        0.39        0.23      0.87 o 
  -2   9  11        6.30        4.34      0.83 o 
  -4   0  12        0.12       -0.80      0.94 o 
  -7   1  12        2.06        2.48      0.71 o 
  -5   1  12        0.43        0.77      0.92 o 
  -4   1  12        0.08       -0.25      0.68 o 
  -3   1  12        3.06        4.84      0.99 o 
  -6   2  12        2.81        1.90      0.79 o 
  -5   2  12        4.74        6.75      1.01 o 
  -4   2  12        0.00        0.25      0.87 o 
  -3   2  12        1.47        0.81      0.94 o 
  -6   3  12        1.59        1.59      0.53 o 
  -5   3  12        0.66        1.62      0.87 o 
  -4   3  12        1.56        1.86      0.66 o 
  -3   3  12        0.14        0.24      0.84 o 
  -6   4  12        0.00       -0.08      0.52 o 
  -5   4  12        2.12        2.43      0.59 o 
  -4   4  12        0.15        0.35      0.60 o 
  -3   4  12       10.08       11.34      1.08 o 
  -5   5  12        0.08        0.26      0.52 o 
  -4   5  12        1.18        0.88      0.56 o 
  -3   5  12        1.70        2.32      0.77 o 
                                                 
